# Supplementary material for: Developmental piRNA profiles of the invasive vector mosquito Aedes albopictus
Source: Parasit Vectors. 2016 Sep 29;9:524. doi: 10.1186/s13071-016-1815-8 (PMC5041409; doi:10.1186/s13071-016-1815-8)
Supplement: Additional file 1: Table S1. — Small RNA sequence statistics for the six developmental stage libraries of Aedes albopictus. (XLS 33 kb) [file 13071_2016_1815_MOESM1_ESM.xls]

## Sheet: sample_uniq_multiple.stat
	Table S1. Small RNA sequence statistics for the six developmental stage libraries of Aedes albopictus.
	Library	Raw reads	Clean reads	Clean reads ( ≥ 18 nt)	Clean unique reads(≥ 18 nt)
	Embryos	16693979	14080874	13599759	2336777
	Larvae	17992266	14973357	13734596	2101420
	Pupae	18227149	14540145	13038622	1041417
	Males	15004639	11252932	10337534	1297298
	Females	16938389	13084907	11440772	3592973
	Blood fed females	16497695	13027523	10179242	2323534
	Total	101354117	80959738	72330525	10330130
