# Supplementary material for: Developmental piRNA profiles of the invasive vector mosquito Aedes albopictus
Source: Parasit Vectors. 2016 Sep 29;9:524. doi: 10.1186/s13071-016-1815-8 (PMC5041409; doi:10.1186/s13071-016-1815-8)
Supplement: Additional file 2: Table S2. — Small RNA sequence statistics for 24–30 nt reads matched to the Aedes albopictus genome assembly. (XLS 32 kb) [file 13071_2016_1815_MOESM2_ESM.xls]

## Sheet: sample_uniq_multiple.stat
Table S2. Small RNA sequence statistics for 24-30 nt reads matched to the Aedes albopictus genome assembly
Library	Unique map reads	Mutiple map reads	Total
Embryo	1432838	2328204	3761042
Larva	606320	928360	1534680
Pupa	365271	496987	862258
Male adult	416954	850279	1267233
Female adult	896641	1735881	2632522
Blood feed female adult	707378	1254099	1961477
Assembled 6 libraries	4425402	7593810	12019212
