# Supplementary material for: Developmental piRNA profiles of the invasive vector mosquito Aedes albopictus
Source: Parasit Vectors. 2016 Sep 29;9:524. doi: 10.1186/s13071-016-1815-8 (PMC5041409; doi:10.1186/s13071-016-1815-8)
Supplement: Additional file 5: Table S3. — List of repeat-derived piRNAs. (XLS 33 kb) [file 13071_2016_1815_MOESM5_ESM.xls]

## Sheet: Table S2
Table S3: List of repeat-derived piRNAs.
Name of TEs	Sense reads	Antisense reads	Sense/Antisnse	Total reads	Sense unique reads	Antisense unique reads	Total Unique reads
LINEs	94635	323050	0.29	417685	33005	39076	72081
SINEs	1080	59	18.31	1139	446	49	495
LTRs	141703	543497	0.26	685200	48890	107576	156466
DNA transposons	18685	276337	0.07	295022	6949	9532	16481
Helitron	1433	3240	0.44	4673	609	866	1475
Satellite	3275	3028	1.08	6303	2058	1964	4022
Unknown	8673	2552	3.4	11225	1704	1235	2939
Total	269484	1151763	0.23	1421247	93661	160298	253959
