# Supplementary material for: Developmental piRNA profiles of the invasive vector mosquito Aedes albopictus
Source: Parasit Vectors. 2016 Sep 29;9:524. doi: 10.1186/s13071-016-1815-8 (PMC5041409; doi:10.1186/s13071-016-1815-8)
Supplement: Additional file 6: Table S4. — List of Gene-Derived piRNAs. (XLS 33 kb) [file 13071_2016_1815_MOESM6_ESM.xls]

## Sheet: Table S2
Table S4: List of Gene-Derived piRNAs.
Type		read counts of piRNA
		Embryo	Larvae	Pupae	Adult Male	Sugar-fed Female	Blood-fed Female	Total
Exon sense		63428	44076	10903	12970	46899	12180	190456
Exon antisense		66535	10134	5145	7237	22517	16871	128439
	5'UTR sense	8812	3222	1380	1132	3961	1149	19656
	5'UTR antisense	18053	3292	928	1298	2604	2063	28238
	CDS sense	52835	37190	9028	10906	38040	14423	158422
	CDS antisense	22312	5364	2723	4172	16040	8739	63350
	3'UTR sense	2242	4411	694	1129	5641	745	14862
	3'UTR antisense	26311	2603	1535	1815	4366	2206	38836
Intron sense		76748	13434	4718	4290	11345	6948	117483
Intron antisense		78170	54597	26000	22682	35666	19967	237082
Note:If a piRNA macthed the juncture UTR and CDS region,it will be included in both types
