# Supplementary material for: Developmental piRNA profiles of the invasive vector mosquito Aedes albopictus
Source: Parasit Vectors. 2016 Sep 29;9:524. doi: 10.1186/s13071-016-1815-8 (PMC5041409; doi:10.1186/s13071-016-1815-8)
Supplement: Additional file 8: Table S5. — KEGG pathway analysis of piRNA-generating genes. (XLS 340 kb) [file 13071_2016_1815_MOESM8_ESM.xls]

## Sheet: gene_overlap.glist - 副本.htm
Table S5. KEGG pathway analysis of piRNA-generating genes
No.	Pathway	gene_overlap.glist (9729)	All-Unigene (15666)	Pvalue	Qvalue	Pathway ID	Genes
1	Protein processing in endoplasmic reticulum	257	345	5.67e-07	0.000152997	ko04141	CCG000010.1, CCG000045.1, CCG000155.1, CCG000336.1, CCG000353.1, CCG000725.1, CCG001093.1, CCG001101.1, CCG001241.2, CCG001311.1, CCG001367.1, CCG001518.1, CCG001575.1, CCG001732.1, CCG001769.1, CCG001784.1, CCG001785.1, CCG002466.1, CCG002478.1, CCG002491.1, CCG002631.1, CCG002767.2, CCG002780.1, CCG002845.1, CCG002914.1, CCG003060.1, CCG003110.1, CCG003152.1, CCG003274.1, CCG003276.3, CCG003284…
2	Glycolysis / Gluconeogenesis	74	87	2.18e-06	0.000294049	ko00010	CCG000107.1, CCG000335.1, CCG000396.1, CCG000431.1, CCG000814.1, CCG001255.2, CCG001365.1, CCG001501.1, CCG001895.1, CCG002759.1, CCG002932.1, CCG003001.1, CCG003215.3, CCG003220.2, CCG004595.1, CCG004699.1, CCG004715.1, CCG005184.1, CCG005477.1, CCG005588.1, CCG006203.1, CCG007023.1, CCG007981.1, CCG008231.1, CCG008437.1, CCG008914.1, CCG009246.1, CCG009597.1, CCG010179.1, CCG010182.1, CCG010373…
3	Endocytosis	170	224	7e-06	0.000493436	ko04144	CCG000097.1, CCG000353.1, CCG000955.1, CCG001092.1, CCG001300.1, CCG001635.1, CCG001839.1, CCG001925.1, CCG002109.1, CCG002121.1, CCG002214.2, CCG003152.1, CCG003334.1, CCG003639.1, CCG003706.1, CCG003709.1, CCG003763.1, CCG003834.1, CCG004051.1, CCG004102.1, CCG004132.1, CCG004185.1, CCG004523.1, CCG004592.1, CCG004694.1, CCG005010.1, CCG005172.1, CCG005314.1, CCG005362.1, CCG005397.1, CCG005464…
4	Fatty acid metabolism	73	87	7.31e-06	0.000493436	ko00071	CCG000107.1, CCG000449.1, CCG000591.1, CCG000740.1, CCG001124.1, CCG001129.1, CCG001435.1, CCG001949.1, CCG002097.2, CCG002934.1, CCG004193.1, CCG006391.1, CCG007583.1, CCG007756.1, CCG007967.1, CCG008617.2, CCG008914.1, CCG009246.1, CCG009401.1, CCG009402.1, CCG009403.1, CCG009903.1, CCG009938.1, CCG010179.1, CCG010182.1, CCG011559.2, CCG011719.1, CCG012576.1, CCG012621.1, CCG013545.1, CCG013836…
5	Citrate cycle (TCA cycle)	62	75	8.98e-05	0.00387029	ko00020	CCG000089.1, CCG000814.1, CCG000816.1, CCG000948.1, CCG001158.1, CCG001232.1, CCG001255.2, CCG001365.1, CCG001842.1, CCG002283.1, CCG002932.1, CCG003852.1, CCG004244.1, CCG004388.1, CCG004571.1, CCG004595.1, CCG005184.1, CCG005477.1, CCG006338.1, CCG006346.1, CCG006745.1, CCG006946.1, CCG006947.2, CCG008583.1, CCG009771.2, CCG010477.1, CCG011547.1, CCG012249.1, CCG012479.1, CCG012727.1, CCG012797…
6	RNA transport	217	300	0.0001074	0.00387029	ko03013	CCG000294.1, CCG000427.1, CCG000668.1, CCG000933.1, CCG001095.1, CCG001172.1, CCG001317.1, CCG001395.1, CCG001467.1, CCG001605.1, CCG001636.1, CCG001751.1, CCG001777.1, CCG001809.1, CCG002028.1, CCG002102.1, CCG002120.2, CCG002138.1, CCG002252.1, CCG002395.2, CCG002575.1, CCG002611.1, CCG002645.1, CCG002661.1, CCG002711.1, CCG002723.1, CCG002744.1, CCG002995.1, CCG003009.1, CCG003102.1, CCG003146…
7	Pathways in cancer	237	330	0.000113144	0.00387029	ko05200	CCG000039.1, CCG000143.1, CCG000144.2, CCG000306.1, CCG000526.1, CCG000789.1, CCG001210.1, CCG001259.1, CCG001315.1, CCG001357.1, CCG001517.1, CCG001680.1, CCG001776.1, CCG001809.1, CCG001842.1, CCG002023.1, CCG002065.1, CCG002189.1, CCG002190.1, CCG002349.1, CCG002411.1, CCG002635.1, CCG002638.1, CCG002639.1, CCG002642.1, CCG002663.1, CCG002900.1, CCG002959.1, CCG003182.1, CCG003273.1, CCG003480…
8	TGF-beta signaling pathway	79	99	0.000114675	0.00387029	ko04350	CCG000045.1, CCG000097.1, CCG001101.1, CCG001698.1, CCG001784.1, CCG001785.1, CCG002448.1, CCG002953.1, CCG003100.1, CCG003284.1, CCG003285.1, CCG003286.1, CCG003758.1, CCG005464.1, CCG005480.2, CCG007821.1, CCG008473.2, CCG009933.1, CCG010267.1, CCG010308.2, CCG010336.1, CCG010493.1, CCG010538.1, CCG011554.1, CCG011555.1, CCG011762.1, CCG012105.1, CCG012242.1, CCG014111.1, CCG014632.1, CCG014667…
9	ABC transporters	78	98	0.000148762	0.00446285	ko02010	CCG000392.1, CCG000985.1, CCG001378.1, CCG001585.1, CCG001707.1, CCG001899.1, CCG003004.1, CCG003172.1, CCG003415.1, CCG003416.1, CCG003816.1, CCG004072.1, CCG005047.1, CCG005085.1, CCG005272.1, CCG006950.2, CCG007028.1, CCG009127.1, CCG009768.1, CCG010570.1, CCG010651.1, CCG010663.1, CCG010902.1, CCG010903.1, CCG012111.1, CCG014083.3, CCG014205.1, CCG014561.1, CCG014705.1, CCG016086.2, CCG016142…
10	Oxidative phosphorylation	141	189	0.000172655	0.00456275	ko00190	CCG000089.1, CCG000123.2, CCG000148.1, CCG000586.1, CCG000651.1, CCG000833.1, CCG001066.1, CCG001285.1, CCG001649.1, CCG001941.1, CCG001992.1, CCG002017.1, CCG002038.1, CCG002367.1, CCG002790.1, CCG003095.1, CCG003379.1, CCG003501.1, CCG003662.1, CCG003680.1, CCG003759.2, CCG003985.1, CCG004207.1, CCG004493.1, CCG004901.1, CCG004908.1, CCG004939.1, CCG005053.1, CCG005111.1, CCG005677.1, CCG005924…
11	Aminoacyl-tRNA biosynthesis	103	134	0.00018589	0.00456275	ko00970	CCG000352.1, CCG000414.1, CCG000653.1, CCG000999.1, CCG001637.2, CCG001765.1, CCG001811.1, CCG001876.1, CCG002018.1, CCG002562.1, CCG002662.1, CCG002991.1, CCG003072.1, CCG003197.1, CCG003296.1, CCG003528.1, CCG003700.1, CCG003794.1, CCG004160.1, CCG004303.1, CCG004400.1, CCG004799.1, CCG004949.1, CCG005204.1, CCG005825.1, CCG006188.1, CCG006231.1, CCG006300.1, CCG006570.1, CCG006721.1, CCG006722…
12	Renin-angiotensin system	44	52	0.000342551	0.0068748	ko04614	CCG000785.1, CCG001834.1, CCG001836.1, CCG001837.1, CCG001838.1, CCG001980.1, CCG003029.1, CCG005131.1, CCG005885.1, CCG005891.1, CCG005930.1, CCG005931.1, CCG006214.1, CCG006215.3, CCG009227.1, CCG010305.4, CCG010306.1, CCG010307.1, CCG010878.1, CCG011989.1, CCG011990.4, CCG011991.2, CCG013364.1, CCG014031.1, CCG014032.3, CCG014045.1, CCG017285.1, CCG017286.2, CCG017287.1, CCG017288.1, CCG017289…
13	beta-Alanine metabolism	32	36	0.00035374	0.0068748	ko00410	CCG000107.1, CCG000449.1, CCG000528.1, CCG003020.1, CCG004582.2, CCG005478.1, CCG005642.2, CCG006896.1, CCG007756.1, CCG007967.1, CCG008914.1, CCG009246.1, CCG009515.2, CCG011190.1, CCG012576.1, CCG012619.1, CCG013545.1, CCG013610.1, CCG014189.1, CCG015642.1, CCG015902.1, CCG017409.1, CCG019880.1, CCG021148.1, CCG022768.1, CCG023169.2, CCG024565.2, CCG026454.1, CCG026513.1, CCG027629.1, CCG028522…
14	Focal adhesion	197	274	0.000374681	0.0068748	ko04510	CCG000039.1, CCG000143.1, CCG000144.2, CCG000306.1, CCG000526.1, CCG000789.1, CCG000886.1, CCG001210.1, CCG001259.1, CCG001357.1, CCG001667.1, CCG001887.1, CCG002065.1, CCG002190.1, CCG002349.1, CCG002635.1, CCG002638.1, CCG002639.1, CCG002642.1, CCG002663.1, CCG002900.1, CCG002953.1, CCG003273.1, CCG003560.1, CCG003587.1, CCG003758.1, CCG004149.1, CCG004279.1, CCG004325.1, CCG004326.1, CCG004335…
15	Adipocytokine signaling pathway	57	70	0.000381933	0.0068748	ko04920	CCG001129.1, CCG001161.1, CCG001435.1, CCG002023.1, CCG002065.1, CCG002097.2, CCG002189.1, CCG004362.1, CCG005360.1, CCG006110.1, CCG006538.1, CCG008406.1, CCG009247.1, CCG009401.1, CCG009402.1, CCG009403.1, CCG009585.2, CCG010480.1, CCG011212.1, CCG011885.1, CCG011886.1, CCG012598.6, CCG012839.1, CCG012840.1, CCG013218.2, CCG013503.1, CCG014407.1, CCG014425.2, CCG014680.1, CCG015397.1, CCG017248…
16	Pyruvate metabolism	92	120	0.000472619	0.00797544	ko00620	CCG000107.1, CCG000335.1, CCG000814.1, CCG000948.1, CCG001232.1, CCG001255.2, CCG001365.1, CCG002113.1, CCG002731.1, CCG002732.1, CCG002759.1, CCG002794.1, CCG002932.1, CCG003260.1, CCG003957.1, CCG004388.1, CCG004595.1, CCG004715.1, CCG005184.1, CCG005477.1, CCG005588.1, CCG006338.1, CCG007124.1, CCG007125.1, CCG007421.1, CCG007422.1, CCG007423.1, CCG007425.1, CCG007427.1, CCG007608.1, CCG008176…
17	Hepatitis C	75	96	0.000575554	0.00914115	ko05160	CCG000533.1, CCG000612.1, CCG000789.1, CCG001210.1, CCG001311.1, CCG002023.1, CCG002065.1, CCG002189.1, CCG002349.1, CCG002502.1, CCG003100.1, CCG004052.1, CCG004053.1, CCG004362.1, CCG006798.1, CCG006799.1, CCG007877.1, CCG008251.1, CCG008892.2, CCG009147.1, CCG009699.2, CCG009922.1, CCG009933.1, CCG009980.1, CCG010259.1, CCG010331.1, CCG010543.1, CCG010631.1, CCG010837.3, CCG011199.1, CCG011200…
18	PPAR signaling pathway	78	101	0.000849605	0.0127441	ko03320	CCG000241.1, CCG000449.1, CCG000591.1, CCG000673.1, CCG000740.1, CCG000970.1, CCG001129.1, CCG001433.1, CCG001435.1, CCG001497.1, CCG001949.1, CCG002097.2, CCG002118.1, CCG003801.1, CCG004727.1, CCG005008.1, CCG005616.1, CCG006391.1, CCG006784.1, CCG007967.1, CCG008481.1, CCG008617.2, CCG008663.1, CCG008925.1, CCG009401.1, CCG009402.1, CCG009403.1, CCG010246.1, CCG010279.1, CCG010314.1, CCG011653…
19	Lysine degradation	58	73	0.00112604	0.0152016	ko00310	CCG000107.1, CCG000816.1, CCG001369.2, CCG001432.1, CCG002140.1, CCG002778.1, CCG002849.1, CCG004244.1, CCG005108.1, CCG005109.1, CCG005153.1, CCG005355.1, CCG006745.1, CCG006748.1, CCG006946.1, CCG006947.2, CCG007756.1, CCG008259.1, CCG008914.1, CCG009246.1, CCG009731.1, CCG009771.2, CCG011719.1, CCG012083.1, CCG012390.1, CCG013050.1, CCG013545.1, CCG013859.1, CCG014060.1, CCG014117.1, CCG014731…
20	DNA replication	58	73	0.00112604	0.0152016	ko03030	CCG000355.1, CCG003402.1, CCG003904.1, CCG004162.1, CCG004278.1, CCG004332.1, CCG005908.1, CCG006164.1, CCG006549.1, CCG006919.1, CCG009140.1, CCG009141.1, CCG009896.1, CCG011328.1, CCG011911.1, CCG011912.1, CCG012623.1, CCG013353.1, CCG013722.1, CCG013917.1, CCG013993.1, CCG014325.2, CCG014520.1, CCG014821.1, CCG014823.1, CCG014873.1, CCG015312.2, CCG015599.1, CCG015694.1, CCG015711.1, CCG016381…
21	Pyrimidine metabolism	122	166	0.00123817	0.0155218	ko00240	CCG000121.1, CCG000209.1, CCG000217.1, CCG000355.1, CCG000489.1, CCG000528.1, CCG000763.1, CCG000837.1, CCG001509.1, CCG001510.1, CCG002047.2, CCG002093.1, CCG002313.1, CCG002470.1, CCG002925.1, CCG003112.1, CCG003402.1, CCG003677.1, CCG003856.1, CCG004180.1, CCG004191.1, CCG004224.1, CCG004582.2, CCG004926.1, CCG004988.1, CCG005183.1, CCG005453.2, CCG005524.1, CCG005642.2, CCG005671.1, CCG005846…
22	Fatty acid elongation in mitochondria	14	14	0.00126474	0.0155218	ko00062	CCG004120.1, CCG004193.1, CCG007756.1, CCG009167.1, CCG009938.1, CCG011527.1, CCG016648.2, CCG019133.1, CCG021936.1, CCG021937.1, CCG022768.1, CCG023472.1, CCG025233.1, CCG027629.1
23	Cyanoamino acid metabolism	18	19	0.00146932	0.0168789	ko00460	CCG002515.1, CCG007495.1, CCG007496.1, CCG007497.1, CCG009982.1, CCG011220.1, CCG011300.1, CCG015315.1, CCG017470.1, CCG017967.1, CCG022982.1, CCG022983.1, CCG023140.1, CCG023269.1, CCG024884.1, CCG025345.1, CCG026068.1, CCG026774.1
24	Amoebiasis	80	105	0.00150035	0.0168789	ko05146	CCG000789.1, CCG002228.1, CCG002308.1, CCG004149.1, CCG004325.1, CCG004326.1, CCG004903.1, CCG004981.1, CCG004982.1, CCG006124.1, CCG006224.1, CCG006841.1, CCG007110.2, CCG007810.2, CCG008079.1, CCG008118.1, CCG008360.1, CCG008431.1, CCG009740.2, CCG010259.1, CCG010619.1, CCG010658.1, CCG011177.1, CCG011447.1, CCG011631.1, CCG012502.1, CCG012703.2, CCG012778.1, CCG013202.1, CCG013302.1, CCG015389…
25	Collecting duct acid secretion	24	27	0.00209407	0.022616	ko04966	CCG001285.1, CCG001941.1, CCG002017.1, CCG003379.1, CCG003662.1, CCG003680.1, CCG006486.1, CCG009891.4, CCG010015.1, CCG010696.1, CCG012534.1, CCG013581.1, CCG014088.1, CCG016168.1, CCG016984.3, CCG017050.1, CCG019589.1, CCG021730.1, CCG023112.1, CCG023326.1, CCG024247.2, CCG025221.1, CCG025450.1, CCG026587.1
26	NOD-like receptor signaling pathway	35	42	0.00245057	0.0254482	ko04621	CCG001357.1, CCG002023.1, CCG002189.1, CCG002190.1, CCG003480.1, CCG004075.1, CCG005585.1, CCG006200.1, CCG007033.1, CCG007189.1, CCG007753.1, CCG009861.1, CCG011885.1, CCG011886.1, CCG011939.1, CCG012742.1, CCG013503.1, CCG013790.1, CCG014535.1, CCG014662.1, CCG015656.1, CCG016029.1, CCG016528.1, CCG016623.1, CCG018117.1, CCG018203.1, CCG018205.1, CCG019523.1, CCG020065.1, CCG023237.1, CCG025006…
27	Nucleotide excision repair	64	83	0.00259552	0.0259552	ko03420	CCG000136.1, CCG000185.2, CCG000213.1, CCG000772.1, CCG000929.1, CCG001083.1, CCG001769.1, CCG001808.2, CCG002447.1, CCG003402.1, CCG003658.1, CCG004134.1, CCG004278.1, CCG004402.1, CCG004634.1, CCG005241.1, CCG005253.1, CCG005379.2, CCG005395.1, CCG005908.1, CCG005917.1, CCG006031.1, CCG006522.1, CCG006734.1, CCG006919.1, CCG009140.1, CCG009141.1, CCG011015.1, CCG011911.1, CCG012414.1, CCG012623…
28	Valine, leucine and isoleucine biosynthesis	52	66	0.00283203	0.0273089	ko00290	CCG000999.1, CCG001255.2, CCG003296.1, CCG003528.1, CCG004108.1, CCG004400.1, CCG005184.1, CCG005204.1, CCG005477.1, CCG006188.1, CCG006231.1, CCG008700.1, CCG009878.1, CCG010684.1, CCG012467.1, CCG013153.1, CCG014175.1, CCG014176.1, CCG014177.1, CCG014180.1, CCG014181.1, CCG015027.1, CCG015336.1, CCG016065.1, CCG016066.1, CCG016067.1, CCG016068.1, CCG016236.1, CCG016238.1, CCG016781.1, CCG016782…
29	Epithelial cell signaling in Helicobacter pylori infection	61	79	0.00306303	0.0285178	ko05120	CCG000123.2, CCG000586.1, CCG001285.1, CCG001941.1, CCG002017.1, CCG002023.1, CCG002189.1, CCG002483.1, CCG003379.1, CCG003662.1, CCG003680.1, CCG004493.1, CCG006486.1, CCG006670.1, CCG007032.2, CCG008404.1, CCG008979.1, CCG009891.4, CCG010015.1, CCG010127.1, CCG010631.1, CCG010696.1, CCG010943.1, CCG011885.1, CCG011886.1, CCG012294.1, CCG012345.1, CCG012515.1, CCG012534.1, CCG013503.1, CCG013581…
30	Prostate cancer	53	68	0.00395995	0.0337902	ko05215	CCG000343.2, CCG000789.1, CCG001210.1, CCG002023.1, CCG002065.1, CCG002189.1, CCG002349.1, CCG003480.1, CCG004362.1, CCG005010.1, CCG005585.1, CCG007016.1, CCG007341.1, CCG007877.1, CCG008892.2, CCG009678.1, CCG009980.1, CCG010259.1, CCG010631.1, CCG011398.1, CCG011618.1, CCG011939.1, CCG012329.1, CCG012377.1, CCG012536.1, CCG012742.1, CCG013503.1, CCG014463.1, CCG014680.1, CCG014939.1, CCG015413…
31	Regulation of actin cytoskeleton	175	249	0.00399519	0.0337902	ko04810	CCG000039.1, CCG000143.1, CCG000144.2, CCG000306.1, CCG000469.1, CCG000526.1, CCG000596.1, CCG000739.1, CCG000789.1, CCG000886.1, CCG001195.1, CCG001210.1, CCG001259.1, CCG001579.1, CCG001868.1, CCG001870.1, CCG001872.1, CCG001874.1, CCG002483.1, CCG002618.1, CCG002635.1, CCG002638.1, CCG002639.1, CCG002642.1, CCG002663.1, CCG002900.1, CCG002953.1, CCG003059.1, CCG003602.1, CCG004149.1, CCG004279…
32	Methane metabolism	41	51	0.00400477	0.0337902	ko00680	CCG002759.1, CCG003215.3, CCG004699.1, CCG005540.1, CCG006203.1, CCG007023.1, CCG008899.1, CCG008900.1, CCG008901.1, CCG008902.1, CCG008903.1, CCG009102.1, CCG009583.1, CCG010020.1, CCG010179.1, CCG010182.1, CCG010373.1, CCG010884.1, CCG011310.1, CCG012273.2, CCG012274.1, CCG015010.1, CCG017201.1, CCG017909.1, CCG019096.1, CCG019138.2, CCG019290.1, CCG019954.3, CCG021071.1, CCG021072.1, CCG022025…
33	Pantothenate and CoA biosynthesis	19	21	0.00414158	0.0338856	ko00770	CCG000528.1, CCG002606.2, CCG004582.2, CCG005642.2, CCG007652.2, CCG009172.1, CCG009653.1, CCG010897.1, CCG012036.1, CCG012037.1, CCG013610.1, CCG013999.1, CCG019509.1, CCG019880.1, CCG022407.1, CCG023654.1, CCG024337.1, CCG025439.1, CCG026812.1
34	Toxoplasmosis	108	149	0.00484497	0.0384748	ko05145	CCG000143.1, CCG000144.2, CCG000306.1, CCG000353.1, CCG000444.1, CCG000526.1, CCG000789.1, CCG001259.1, CCG001357.1, CCG002023.1, CCG002065.1, CCG002189.1, CCG002190.1, CCG002635.1, CCG002638.1, CCG002639.1, CCG002642.1, CCG002663.1, CCG002900.1, CCG003152.1, CCG003498.1, CCG003709.1, CCG004279.1, CCG004362.1, CCG004430.1, CCG005172.1, CCG006124.1, CCG006167.1, CCG006581.1, CCG006798.1, CCG006799…
35	Parkinson's disease	128	179	0.00504127	0.0388898	ko05012	CCG000089.1, CCG000205.1, CCG000651.1, CCG000833.1, CCG001063.1, CCG001066.1, CCG001575.1, CCG001649.1, CCG002038.1, CCG002367.1, CCG002790.1, CCG002903.1, CCG003095.1, CCG003501.1, CCG003686.1, CCG003759.2, CCG003985.1, CCG004037.1, CCG004413.1, CCG004901.1, CCG004908.1, CCG004939.1, CCG004983.1, CCG005111.1, CCG005677.1, CCG005924.2, CCG006040.1, CCG006077.1, CCG006346.1, CCG006450.1, CCG006459…
36	Chagas disease (American trypanosomiasis)	56	73	0.00574359	0.0420863	ko05142	CCG000789.1, CCG001093.1, CCG002023.1, CCG002065.1, CCG002189.1, CCG002308.1, CCG003029.1, CCG003100.1, CCG003498.1, CCG004362.1, CCG006124.1, CCG008360.1, CCG009933.1, CCG010259.1, CCG010305.4, CCG010306.1, CCG010943.1, CCG011762.1, CCG011885.1, CCG011886.1, CCG012075.2, CCG012294.1, CCG013364.1, CCG013503.1, CCG014031.1, CCG014032.3, CCG014340.1, CCG014535.1, CCG015457.1, CCG015862.1, CCG015967…
37	Glutathione metabolism	109	151	0.00576738	0.0420863	ko00480	CCG000217.1, CCG001261.1, CCG001834.1, CCG001836.1, CCG001837.1, CCG001838.1, CCG001980.1, CCG002495.1, CCG002555.1, CCG002774.1, CCG002897.1, CCG003027.1, CCG003516.1, CCG003517.1, CCG003673.1, CCG004191.1, CCG005131.1, CCG005183.1, CCG005478.1, CCG005885.1, CCG005891.1, CCG006118.1, CCG006214.1, CCG006215.3, CCG007357.1, CCG007495.1, CCG007496.1, CCG007497.1, CCG007572.2, CCG007820.3, CCG007995…
38	Alanine, aspartate and glutamate metabolism	44	56	0.00646371	0.0459263	ko00250	CCG000472.1, CCG001905.1, CCG002519.2, CCG002702.1, CCG005936.1, CCG005938.1, CCG006517.1, CCG006821.1, CCG006896.1, CCG007297.1, CCG007772.1, CCG008228.1, CCG008765.1, CCG009333.1, CCG009765.1, CCG011190.1, CCG011221.1, CCG011282.1, CCG012619.1, CCG013444.1, CCG013656.1, CCG014147.1, CCG015106.1, CCG015276.2, CCG015314.1, CCG015642.1, CCG017331.1, CCG018108.1, CCG018110.1, CCG018663.1, CCG019903…
39	Cell adhesion molecules (CAMs)	68	91	0.00743121	0.0510746	ko04514	CCG000018.1, CCG000143.1, CCG000144.2, CCG000306.1, CCG000526.1, CCG001259.1, CCG001269.1, CCG001499.1, CCG001505.1, CCG001989.1, CCG002480.1, CCG002635.1, CCG002638.1, CCG002639.1, CCG002642.1, CCG002663.1, CCG002900.1, CCG004210.1, CCG004279.1, CCG004547.1, CCG006167.1, CCG006581.1, CCG007247.1, CCG007340.1, CCG007498.1, CCG007626.1, CCG007853.1, CCG008271.1, CCG008369.1, CCG008706.1, CCG008805…
40	Fat digestion and absorption	48	62	0.0075666	0.0510746	ko04975	CCG000231.1, CCG000524.1, CCG000533.1, CCG000980.1, CCG001220.1, CCG002502.1, CCG002519.2, CCG004052.1, CCG004053.1, CCG005272.1, CCG006785.1, CCG007262.1, CCG007563.2, CCG008251.1, CCG009919.1, CCG010190.1, CCG010883.1, CCG011199.1, CCG011200.2, CCG011338.1, CCG013127.1, CCG013229.1, CCG013247.1, CCG013248.1, CCG013299.1, CCG013434.1, CCG013444.1, CCG015213.1, CCG015304.1, CCG015351.1, CCG015502…
41	Wnt signaling pathway	137	194	0.00776768	0.051153	ko04310	CCG000045.1, CCG000263.3, CCG001101.1, CCG001410.1, CCG001680.1, CCG001784.1, CCG001785.1, CCG002225.1, CCG002226.1, CCG002953.1, CCG002997.1, CCG003100.1, CCG003284.1, CCG003285.1, CCG003286.1, CCG003999.1, CCG004728.1, CCG004872.1, CCG004903.1, CCG005865.1, CCG006678.1, CCG006702.1, CCG006942.1, CCG006943.1, CCG007016.1, CCG007152.1, CCG007319.1, CCG008118.1, CCG008371.1, CCG008444.1, CCG008767…
42	Huntington's disease	196	284	0.00848759	0.051764	ko05016	CCG000089.1, CCG000194.1, CCG000205.1, CCG000343.2, CCG000489.1, CCG000651.1, CCG000833.1, CCG000870.1, CCG001063.1, CCG001066.1, CCG001161.1, CCG001167.1, CCG001509.1, CCG001510.1, CCG001649.1, CCG002038.1, CCG002093.1, CCG002308.1, CCG002367.1, CCG002470.1, CCG002790.1, CCG002791.1, CCG002903.1, CCG003095.1, CCG003112.1, CCG003342.1, CCG003501.1, CCG003543.1, CCG003707.1, CCG003759.2, CCG003985…
43	Small cell lung cancer	80	109	0.00851901	0.051764	ko05222	CCG000143.1, CCG000144.2, CCG000306.1, CCG000526.1, CCG000789.1, CCG001063.1, CCG001259.1, CCG001357.1, CCG002023.1, CCG002065.1, CCG002189.1, CCG002190.1, CCG002635.1, CCG002638.1, CCG002639.1, CCG002642.1, CCG002663.1, CCG002900.1, CCG004279.1, CCG004362.1, CCG004413.1, CCG005760.1, CCG006167.1, CCG006581.1, CCG007110.2, CCG007341.1, CCG007626.1, CCG007853.1, CCG008079.1, CCG008431.1, CCG008722…
44	Proteasome	52	68	0.00854999	0.051764	ko03050	CCG000266.1, CCG000782.1, CCG001534.1, CCG002566.1, CCG004561.1, CCG005156.1, CCG005888.1, CCG006069.1, CCG006845.1, CCG006877.1, CCG007149.1, CCG007265.1, CCG007768.1, CCG008217.1, CCG008283.1, CCG008465.1, CCG009155.1, CCG009322.1, CCG009666.1, CCG009680.1, CCG010216.1, CCG010245.1, CCG010543.1, CCG010862.1, CCG011164.1, CCG011255.1, CCG012054.1, CCG013011.1, CCG013118.1, CCG013832.1, CCG016101…
45	Meiosis - yeast	86	118	0.00887353	0.051764	ko04113	CCG000251.1, CCG001410.1, CCG001810.1, CCG002250.2, CCG002254.1, CCG002269.1, CCG002435.1, CCG002675.1, CCG002942.1, CCG003100.1, CCG003904.1, CCG004012.2, CCG004162.1, CCG004216.1, CCG004331.1, CCG004636.1, CCG004903.1, CCG006549.1, CCG006660.1, CCG007336.1, CCG007403.1, CCG007723.1, CCG008286.1, CCG008319.2, CCG008968.1, CCG009002.1, CCG009367.1, CCG009766.1, CCG009837.1, CCG009926.1, CCG009933…
46	Circadian rhythm - mammal	45	58	0.00896206	0.051764	ko04710	CCG000045.1, CCG000530.1, CCG001101.1, CCG001784.1, CCG001785.1, CCG002226.1, CCG003284.1, CCG003285.1, CCG003286.1, CCG004196.1, CCG010336.1, CCG010370.1, CCG011554.1, CCG011555.1, CCG012105.1, CCG012140.1, CCG014632.1, CCG015650.1, CCG015965.1, CCG016155.1, CCG016156.1, CCG017072.1, CCG017073.1, CCG017074.1, CCG017075.1, CCG017076.1, CCG017117.1, CCG017793.1, CCG018127.1, CCG018310.1, CCG018464…
47	Insulin signaling pathway	134	190	0.00901077	0.051764	ko04910	CCG000039.1, CCG000789.1, CCG000807.1, CCG000944.1, CCG000949.1, CCG001161.1, CCG001163.1, CCG001164.1, CCG001210.1, CCG001777.1, CCG002023.1, CCG002065.1, CCG002120.2, CCG002156.2, CCG002335.1, CCG002349.1, CCG002687.2, CCG002698.1, CCG003091.1, CCG003220.2, CCG003957.1, CCG004015.1, CCG004016.1, CCG004029.1, CCG004362.1, CCG004760.1, CCG004903.1, CCG005697.1, CCG006098.1, CCG006538.1, CCG006990…
48	Measles	59	79	0.0124626	0.066709	ko05162	CCG000353.1, CCG000789.1, CCG001311.1, CCG002065.1, CCG002411.1, CCG003152.1, CCG003498.1, CCG003709.1, CCG004362.1, CCG005172.1, CCG006124.1, CCG007341.1, CCG008740.1, CCG008962.1, CCG009699.2, CCG009820.1, CCG009823.1, CCG010259.1, CCG010399.1, CCG010437.1, CCG010441.1, CCG010837.3, CCG010872.1, CCG011398.1, CCG011517.1, CCG012056.1, CCG013090.1, CCG014478.2, CCG014479.1, CCG014481.1, CCG015795…
49	Malaria	27	33	0.0124891	0.066709	ko05144	CCG002480.1, CCG003758.1, CCG004880.1, CCG006124.1, CCG010301.1, CCG010589.1, CCG011051.1, CCG012130.1, CCG012530.4, CCG013020.1, CCG014994.1, CCG015681.1, CCG015967.1, CCG016646.1, CCG018189.1, CCG018338.1, CCG018817.2, CCG019484.1, CCG019775.1, CCG019868.1, CCG019884.1, CCG021036.1, CCG022042.1, CCG023027.1, CCG023120.1, CCG025560.1, CCG026105.1
50	Oocyte meiosis	116	164	0.0125588	0.066709	ko04114	CCG000016.1, CCG000045.1, CCG000251.1, CCG001101.1, CCG001410.1, CCG001784.1, CCG001785.1, CCG001810.1, CCG002024.1, CCG002225.1, CCG002250.2, CCG002254.1, CCG002269.1, CCG002335.1, CCG002435.1, CCG003100.1, CCG003284.1, CCG003285.1, CCG003286.1, CCG004331.1, CCG004782.1, CCG004903.1, CCG007341.1, CCG007403.1, CCG007723.1, CCG008274.1, CCG008319.2, CCG009367.1, CCG009736.1, CCG009766.1, CCG009781…
51	Carbon fixation pathways in prokaryotes	19	22	0.0126006	0.066709	ko00720	CCG001158.1, CCG001842.1, CCG002283.1, CCG002759.1, CCG005826.1, CCG010477.1, CCG011310.1, CCG012249.1, CCG013033.1, CCG017014.1, CCG017909.1, CCG019669.1, CCG020956.1, CCG021057.1, CCG022869.1, CCG023350.1, CCG024637.1, CCG027363.1, CCG027551.3
52	mRNA surveillance pathway	91	127	0.0150557	0.078174	ko03015	CCG001308.1, CCG001410.1, CCG001576.1, CCG001605.1, CCG001636.1, CCG002102.1, CCG002138.1, CCG002208.2, CCG002611.1, CCG002661.1, CCG003100.1, CCG003872.1, CCG004038.1, CCG004260.1, CCG004284.1, CCG005439.1, CCG005626.1, CCG006980.1, CCG007177.1, CCG007743.1, CCG008618.1, CCG008966.1, CCG009454.1, CCG009700.1, CCG009837.1, CCG009933.1, CCG010226.1, CCG010556.1, CCG010567.3, CCG010820.1, CCG010979…
53	Hematopoietic cell lineage	49	65	0.0165481	0.0843018	ko04640	CCG000202.2, CCG001530.1, CCG001834.1, CCG001836.1, CCG001837.1, CCG001838.1, CCG001980.1, CCG003364.1, CCG005131.1, CCG005885.1, CCG005891.1, CCG006214.1, CCG006215.3, CCG009227.1, CCG010307.1, CCG010878.1, CCG011989.1, CCG011990.4, CCG011991.2, CCG012675.1, CCG013760.1, CCG014045.1, CCG014685.1, CCG015239.1, CCG015734.1, CCG016644.1, CCG017285.1, CCG017286.2, CCG017287.1, CCG017288.1, CCG017289…
54	Basal transcription factors	57	77	0.0185753	0.0913838	ko03022	CCG000185.2, CCG000772.1, CCG001292.1, CCG002115.1, CCG002551.1, CCG003543.1, CCG003935.1, CCG004151.1, CCG005253.1, CCG006347.1, CCG006734.1, CCG007306.1, CCG007543.1, CCG007785.1, CCG008007.1, CCG008083.1, CCG008967.1, CCG009109.3, CCG009138.1, CCG009783.1, CCG009805.2, CCG009894.1, CCG010175.1, CCG011015.1, CCG011083.1, CCG011174.3, CCG012219.1, CCG013091.1, CCG013794.1, CCG014397.1, CCG015238…
55	Ribosome	144	208	0.0186152	0.0913838	ko03010	CCG000112.1, CCG000134.1, CCG000267.1, CCG000369.1, CCG000803.1, CCG000940.1, CCG001013.1, CCG001173.1, CCG001334.1, CCG001346.1, CCG001806.1, CCG001835.1, CCG002188.1, CCG002238.1, CCG002354.1, CCG002408.1, CCG002544.1, CCG002564.1, CCG002644.1, CCG002680.1, CCG002681.1, CCG002733.1, CCG002966.1, CCG003207.1, CCG003321.1, CCG003437.1, CCG003471.1, CCG003533.1, CCG003573.1, CCG003648.1, CCG003710…
56	Various types of N-glycan biosynthesis	44	58	0.0189727	0.0914753	ko00513	CCG000552.1, CCG000975.1, CCG004091.1, CCG004549.1, CCG005179.1, CCG005765.1, CCG006213.1, CCG006221.1, CCG006383.1, CCG006482.1, CCG007284.3, CCG007786.1, CCG007934.1, CCG009928.1, CCG010726.2, CCG012549.1, CCG012691.1, CCG013390.1, CCG013985.1, CCG015324.1, CCG015849.1, CCG016003.1, CCG016164.1, CCG016665.1, CCG016747.1, CCG017043.1, CCG017381.1, CCG017651.1, CCG018536.1, CCG019592.1, CCG020802…
57	N-Glycan biosynthesis	63	86	0.019575	0.0927236	ko00510	CCG000538.2, CCG000552.1, CCG000758.1, CCG000975.1, CCG001518.1, CCG003915.1, CCG004091.1, CCG004126.1, CCG004549.1, CCG005179.1, CCG005765.1, CCG006213.1, CCG006383.1, CCG006482.1, CCG007786.1, CCG008897.1, CCG009229.1, CCG009433.1, CCG009928.1, CCG010726.2, CCG011451.2, CCG012549.1, CCG012691.1, CCG013390.1, CCG013795.1, CCG013985.1, CCG014227.1, CCG015666.1, CCG015843.1, CCG015849.1, CCG015934…
58	Fructose and mannose metabolism	52	70	0.0216341	0.100711	ko00051	CCG002832.1, CCG003215.3, CCG003220.2, CCG006201.1, CCG006998.1, CCG007421.1, CCG007422.1, CCG007423.1, CCG007425.1, CCG007427.1, CCG007771.1, CCG008215.1, CCG008279.1, CCG008287.1, CCG008411.1, CCG009675.1, CCG011045.1, CCG011412.1, CCG011683.1, CCG012046.1, CCG012460.1, CCG012884.1, CCG013151.1, CCG013339.1, CCG017976.1, CCG017978.1, CCG017980.1, CCG017981.1, CCG017982.1, CCG018076.1, CCG019405…
59	Spliceosome	206	304	0.0221842	0.101521	ko03040	CCG000192.3, CCG000340.1, CCG000353.1, CCG000393.1, CCG000459.1, CCG000616.1, CCG000714.1, CCG000743.1, CCG000754.1, CCG000910.1, CCG001116.1, CCG001117.1, CCG001310.1, CCG001636.1, CCG001898.1, CCG001912.1, CCG001915.1, CCG002102.1, CCG002219.1, CCG002274.1, CCG002311.1, CCG002348.1, CCG002507.1, CCG002661.1, CCG002743.1, CCG002793.1, CCG002983.1, CCG002994.1, CCG003152.1, CCG003317.1, CCG003449…
60	Amino sugar and nucleotide sugar metabolism	96	136	0.0235959	0.106182	ko00520	CCG000070.1, CCG000358.1, CCG000431.1, CCG000885.1, CCG001039.1, CCG001501.1, CCG001885.1, CCG001971.1, CCG002417.1, CCG002418.1, CCG002514.1, CCG002702.1, CCG002832.1, CCG003220.2, CCG003949.1, CCG004122.1, CCG005292.1, CCG006201.1, CCG006517.1, CCG006998.1, CCG007044.1, CCG007046.2, CCG007410.1, CCG007771.1, CCG007772.1, CCG007838.1, CCG008332.1, CCG009169.1, CCG010019.1, CCG010114.1, CCG010414…
61	mTOR signaling pathway	51	69	0.0263768	0.116386	ko04150	CCG000789.1, CCG000807.1, CCG000949.1, CCG001079.1, CCG001210.1, CCG001315.1, CCG001777.1, CCG002065.1, CCG002120.2, CCG002698.1, CCG002799.1, CCG003091.1, CCG003273.1, CCG004029.1, CCG004362.1, CCG005016.1, CCG005986.1, CCG007922.1, CCG007925.1, CCG008474.1, CCG008824.1, CCG009219.1, CCG010259.1, CCG010538.1, CCG012153.1, CCG012808.1, CCG013960.1, CCG014680.1, CCG015783.1, CCG015784.1, CCG016528…
62	Styrene degradation	14	16	0.0270856	0.116386	ko00643	CCG000900.1, CCG002515.1, CCG007313.1, CCG009982.1, CCG011220.1, CCG011722.1, CCG011789.1, CCG015315.1, CCG017967.1, CCG023269.1, CCG024044.1, CCG024884.1, CCG026068.1, CCG028622.1
63	Jak-STAT signaling pathway	38	50	0.0271567	0.116386	ko04630	CCG000789.1, CCG001530.1, CCG002065.1, CCG002349.1, CCG002411.1, CCG003364.1, CCG004362.1, CCG004675.1, CCG004694.1, CCG007434.1, CCG007912.2, CCG008892.2, CCG009980.1, CCG010259.1, CCG010399.1, CCG011924.1, CCG012686.1, CCG012835.1, CCG013688.1, CCG014939.1, CCG015060.1, CCG018268.1, CCG018557.1, CCG018960.1, CCG019170.1, CCG019460.1, CCG019835.1, CCG020572.1, CCG022399.1, CCG022669.1, CCG023199…
64	Arginine and proline metabolism	73	102	0.0286837	0.121009	ko00330	CCG000107.1, CCG000472.1, CCG001423.1, CCG001905.1, CCG002231.1, CCG002495.1, CCG002515.1, CCG002519.2, CCG002555.1, CCG002616.1, CCG002783.1, CCG003673.1, CCG003871.1, CCG005478.1, CCG005996.1, CCG007203.1, CCG007297.1, CCG007944.1, CCG007995.1, CCG008860.1, CCG008914.1, CCG009246.1, CCG009515.2, CCG009982.1, CCG009985.1, CCG011220.1, CCG011282.1, CCG012280.1, CCG012461.1, CCG012826.1, CCG012910…
65	ECM-receptor interaction	106	152	0.0296834	0.1233	ko04512	CCG000143.1, CCG000144.2, CCG000202.2, CCG000306.1, CCG000526.1, CCG000809.1, CCG001259.1, CCG001421.1, CCG001667.1, CCG001887.1, CCG002480.1, CCG002635.1, CCG002638.1, CCG002639.1, CCG002642.1, CCG002663.1, CCG002900.1, CCG003758.1, CCG004279.1, CCG004325.1, CCG004326.1, CCG004335.1, CCG004790.1, CCG004834.1, CCG004981.1, CCG004982.1, CCG005882.1, CCG006167.1, CCG006581.1, CCG007110.2, CCG007370…
66	Peroxisome	143	209	0.0329486	0.13479	ko04146	CCG000386.1, CCG000391.1, CCG000591.1, CCG001129.1, CCG001435.1, CCG001473.1, CCG001639.1, CCG001656.1, CCG001707.1, CCG001878.1, CCG001949.1, CCG002097.2, CCG002934.1, CCG002999.1, CCG003172.1, CCG003249.1, CCG003641.1, CCG004192.1, CCG005162.1, CCG005163.1, CCG006223.1, CCG006391.1, CCG006965.1, CCG007054.1, CCG007619.1, CCG008275.1, CCG008617.2, CCG008922.1, CCG008977.3, CCG009102.1, CCG009401…
67	Bile secretion	62	86	0.0336952	0.135787	ko04976	CCG000016.1, CCG000392.1, CCG000533.1, CCG001378.1, CCG001750.1, CCG001899.1, CCG002502.1, CCG003546.1, CCG004052.1, CCG004053.1, CCG004309.1, CCG004658.1, CCG004903.1, CCG005047.1, CCG005272.1, CCG006798.1, CCG006799.1, CCG008251.1, CCG008360.1, CCG009585.2, CCG010570.1, CCG010889.2, CCG011199.1, CCG011200.2, CCG012061.1, CCG012598.6, CCG014083.3, CCG014561.1, CCG015971.1, CCG016142.2, CCG016143…
68	Riboflavin metabolism	39	52	0.0350879	0.137301	ko00740	CCG002105.1, CCG002409.1, CCG003039.1, CCG003393.1, CCG003394.1, CCG003979.1, CCG006593.1, CCG006620.1, CCG007866.1, CCG011778.1, CCG011780.1, CCG012717.1, CCG012718.1, CCG012720.1, CCG012721.1, CCG014235.1, CCG014878.1, CCG014880.1, CCG014933.1, CCG015981.1, CCG015982.1, CCG016690.1, CCG019059.1, CCG020045.1, CCG020717.1, CCG021343.1, CCG023157.1, CCG023348.1, CCG023660.1, CCG024004.1, CCG024006…
69	Sphingolipid metabolism	39	52	0.0350879	0.137301	ko00600	CCG000231.1, CCG000670.1, CCG002599.1, CCG005192.1, CCG005634.1, CCG006303.1, CCG006812.1, CCG006963.1, CCG007563.2, CCG009272.1, CCG010255.1, CCG010257.1, CCG012626.1, CCG012629.1, CCG012941.1, CCG013168.1, CCG015171.1, CCG016163.1, CCG016608.2, CCG016612.1, CCG017538.1, CCG019082.1, CCG019141.1, CCG019142.1, CCG019143.1, CCG020368.1, CCG020390.2, CCG021085.1, CCG021715.1, CCG023324.1, CCG023779…
70	Phagosome	164	242	0.0377851	0.145743	ko04145	CCG000123.2, CCG000143.1, CCG000144.2, CCG000306.1, CCG000371.1, CCG000447.1, CCG000526.1, CCG000533.1, CCG000586.1, CCG000836.1, CCG001093.1, CCG001259.1, CCG001285.1, CCG001732.1, CCG001853.1, CCG001941.1, CCG002017.1, CCG002216.3, CCG002502.1, CCG002635.1, CCG002638.1, CCG002639.1, CCG002642.1, CCG002663.1, CCG002696.1, CCG002852.1, CCG002900.1, CCG003379.1, CCG003662.1, CCG003680.1, CCG003758…
71	Type II diabetes mellitus	23	29	0.0387573	0.147387	ko04930	CCG000789.1, CCG002023.1, CCG003220.2, CCG006538.1, CCG010259.1, CCG011322.1, CCG011885.1, CCG011886.1, CCG014680.1, CCG016528.1, CCG017200.1, CCG018117.1, CCG018203.1, CCG018205.1, CCG019953.1, CCG020289.2, CCG020978.1, CCG021430.1, CCG022929.1, CCG024578.1, CCG025707.1, CCG025858.1, CCG027316.1
72	Butanoate metabolism	48	66	0.046605	0.174769	ko00650	CCG001124.1, CCG001255.2, CCG003983.2, CCG004434.1, CCG005184.1, CCG005477.1, CCG006896.1, CCG007583.1, CCG007756.1, CCG008279.1, CCG009675.1, CCG010093.1, CCG010395.3, CCG011045.1, CCG011190.1, CCG011412.1, CCG012460.1, CCG012619.1, CCG015331.1, CCG015332.1, CCG015336.1, CCG015642.1, CCG015779.1, CCG016236.1, CCG016648.2, CCG018300.1, CCG018407.1, CCG018552.1, CCG019334.1, CCG021057.1, CCG021148…
73	Two-component system	24	31	0.0541719	0.200362	ko02020	CCG000778.1, CCG004206.1, CCG005053.1, CCG007297.1, CCG008876.1, CCG010324.1, CCG014289.1, CCG014372.1, CCG016604.1, CCG016851.1, CCG016852.1, CCG017616.1, CCG021057.1, CCG022129.1, CCG022131.1, CCG022132.1, CCG022773.2, CCG023734.1, CCG024445.1, CCG024637.1, CCG027363.1, CCG027376.1, CCG027377.1, CCG028167.1
74	Taurine and hypotaurine metabolism	17	21	0.0552394	0.201549	ko00430	CCG001553.1, CCG006896.1, CCG006994.1, CCG007495.1, CCG007496.1, CCG007497.1, CCG009662.1, CCG011300.1, CCG012619.1, CCG012843.1, CCG014972.1, CCG017470.1, CCG018907.1, CCG022982.1, CCG022983.1, CCG026774.1, CCG028623.1
75	Hypertrophic cardiomyopathy (HCM)	74	106	0.0600482	0.216173	ko05410	CCG000143.1, CCG000144.2, CCG000306.1, CCG000526.1, CCG001259.1, CCG002635.1, CCG002638.1, CCG002639.1, CCG002642.1, CCG002663.1, CCG002900.1, CCG003029.1, CCG004279.1, CCG006008.1, CCG006167.1, CCG006366.1, CCG006581.1, CCG006800.1, CCG007406.1, CCG007626.1, CCG007679.1, CCG007853.1, CCG008222.2, CCG009676.1, CCG009677.1, CCG010305.4, CCG010306.1, CCG010408.1, CCG011337.2, CCG011460.1, CCG013142…
76	Pentose and glucuronate interconversions	62	88	0.0638615	0.226877	ko00040	CCG000107.1, CCG000946.1, CCG000947.1, CCG001885.1, CCG002307.1, CCG002316.1, CCG002317.1, CCG002501.1, CCG004530.1, CCG007421.1, CCG007422.1, CCG007423.1, CCG007425.1, CCG007427.1, CCG007948.1, CCG008215.1, CCG009246.1, CCG009688.1, CCG010114.1, CCG010280.1, CCG010360.1, CCG010361.1, CCG011793.1, CCG011965.1, CCG011999.1, CCG012000.1, CCG012199.1, CCG013060.1, CCG013062.1, CCG013485.1, CCG013522…
77	Rheumatoid arthritis	52	73	0.0660859	0.230295	ko05323	CCG000123.2, CCG000586.1, CCG001285.1, CCG001941.1, CCG002017.1, CCG003273.1, CCG003379.1, CCG003662.1, CCG003680.1, CCG004493.1, CCG006124.1, CCG006486.1, CCG009891.4, CCG010015.1, CCG010696.1, CCG010958.3, CCG012075.2, CCG012294.1, CCG012515.1, CCG012534.1, CCG012808.1, CCG013581.1, CCG014088.1, CCG015967.1, CCG016168.1, CCG016173.1, CCG016646.1, CCG016840.1, CCG016984.3, CCG017050.1, CCG017112…
78	Chronic myeloid leukemia	48	67	0.0665296	0.230295	ko05220	CCG000039.1, CCG000789.1, CCG001210.1, CCG002023.1, CCG002065.1, CCG002189.1, CCG002349.1, CCG002411.1, CCG004283.1, CCG004362.1, CCG005010.1, CCG006678.1, CCG007877.1, CCG008892.2, CCG009865.1, CCG009980.1, CCG010259.1, CCG012329.1, CCG012536.1, CCG013028.1, CCG013503.1, CCG013688.1, CCG014850.1, CCG014918.1, CCG015060.1, CCG016307.1, CCG016528.1, CCG018117.1, CCG018160.1, CCG018268.1, CCG018630…
79	Adherens junction	69	99	0.0707994	0.241972	ko04520	CCG000140.1, CCG002156.2, CCG002687.2, CCG004149.1, CCG004169.1, CCG004489.1, CCG005397.1, CCG005808.1, CCG006366.1, CCG006670.1, CCG006823.1, CCG007016.1, CCG007810.2, CCG008404.1, CCG008979.1, CCG009678.1, CCG009740.2, CCG010386.1, CCG010388.1, CCG010408.1, CCG010631.1, CCG010872.1, CCG011322.1, CCG011517.1, CCG012345.1, CCG012760.1, CCG013090.1, CCG013142.1, CCG013323.1, CCG013324.1, CCG013676…
80	Caprolactam degradation	11	13	0.0775356	0.259161	ko00930	CCG007756.1, CCG008231.1, CCG016648.2, CCG021148.1, CCG021936.1, CCG021937.1, CCG022147.1, CCG022768.1, CCG026454.1, CCG027629.1, CCG027963.1
81	Glycine, serine and threonine metabolism	49	69	0.0782438	0.259161	ko00260	CCG000814.1, CCG001082.1, CCG003063.1, CCG003849.1, CCG004108.1, CCG004495.1, CCG004595.1, CCG005059.1, CCG005540.1, CCG006217.1, CCG008064.1, CCG008832.1, CCG008914.1, CCG010111.1, CCG012513.1, CCG012627.1, CCG013598.1, CCG013600.3, CCG013729.1, CCG014451.1, CCG014902.1, CCG015524.1, CCG015567.1, CCG015902.1, CCG017201.1, CCG017957.1, CCG018553.1, CCG018575.1, CCG019258.1, CCG019478.1, CCG019834…
82	Ascorbate and aldarate metabolism	47	66	0.0787082	0.259161	ko00053	CCG000107.1, CCG001885.1, CCG002316.1, CCG002317.1, CCG002501.1, CCG003958.2, CCG004530.1, CCG005177.1, CCG007948.1, CCG008914.1, CCG009246.1, CCG009688.1, CCG010280.1, CCG010360.1, CCG010361.1, CCG011965.1, CCG011999.1, CCG012000.1, CCG012199.1, CCG012949.1, CCG013522.1, CCG013545.1, CCG014022.1, CCG015146.1, CCG015147.1, CCG015438.1, CCG015902.1, CCG017389.1, CCG017678.1, CCG018377.1, CCG019336…
83	Protein digestion and absorption	140	209	0.0808807	0.263106	ko04974	CCG000252.1, CCG000319.1, CCG000320.1, CCG000321.1, CCG000602.1, CCG001214.1, CCG001851.1, CCG002300.1, CCG003452.1, CCG003453.1, CCG003493.1, CCG003624.1, CCG004291.1, CCG004309.1, CCG004325.1, CCG004326.1, CCG004536.1, CCG004981.1, CCG004982.1, CCG005028.1, CCG005199.1, CCG005200.1, CCG005220.1, CCG005407.1, CCG005408.1, CCG005539.1, CCG005899.1, CCG006288.1, CCG006290.1, CCG006666.1, CCG006835…
84	p53 signaling pathway	60	86	0.085836	0.264155	ko04115	CCG000217.1, CCG000807.1, CCG001063.1, CCG001794.1, CCG001795.1, CCG001831.1, CCG003091.1, CCG003370.1, CCG003441.1, CCG004191.1, CCG004413.1, CCG004775.1, CCG005010.1, CCG006660.1, CCG007025.1, CCG007319.1, CCG007341.1, CCG007457.1, CCG009521.1, CCG009736.1, CCG009820.1, CCG009823.1, CCG010399.1, CCG010437.1, CCG010441.1, CCG011835.1, CCG011887.1, CCG012377.1, CCG012596.1, CCG013720.1, CCG013849…
85	Tuberculosis	90	132	0.0864872	0.264155	ko05152	CCG000123.2, CCG000325.1, CCG000371.1, CCG000447.1, CCG000586.1, CCG001063.1, CCG001853.1, CCG002065.1, CCG002225.1, CCG002335.1, CCG002469.1, CCG002945.1, CCG003113.1, CCG003379.1, CCG003498.1, CCG003662.1, CCG003978.1, CCG004362.1, CCG004413.1, CCG004493.1, CCG006124.1, CCG006841.1, CCG007712.1, CCG007753.1, CCG008046.2, CCG008404.1, CCG009781.1, CCG009782.1, CCG010013.1, CCG010304.1, CCG010346…
86	Arrhythmogenic right ventricular cardiomyopathy (ARVC)	58	83	0.0869211	0.264155	ko05412	CCG000143.1, CCG000144.2, CCG000306.1, CCG000526.1, CCG001259.1, CCG002635.1, CCG002638.1, CCG002639.1, CCG002642.1, CCG002663.1, CCG002900.1, CCG004149.1, CCG004279.1, CCG005808.1, CCG006167.1, CCG006366.1, CCG006581.1, CCG006800.1, CCG007016.1, CCG007406.1, CCG007626.1, CCG007810.2, CCG007853.1, CCG009676.1, CCG009677.1, CCG009678.1, CCG009740.2, CCG010408.1, CCG011337.2, CCG013142.1, CCG013161…
87	Alzheimer's disease	159	239	0.0871407	0.264155	ko05010	CCG000089.1, CCG000651.1, CCG000833.1, CCG001063.1, CCG001066.1, CCG001307.1, CCG001433.1, CCG001649.1, CCG002038.1, CCG002225.1, CCG002308.1, CCG002335.1, CCG002367.1, CCG002790.1, CCG003095.1, CCG003501.1, CCG003759.2, CCG003801.1, CCG003985.1, CCG004413.1, CCG004727.1, CCG004880.1, CCG004901.1, CCG004908.1, CCG004939.1, CCG005111.1, CCG005616.1, CCG005677.1, CCG005924.2, CCG006077.1, CCG006346…
88	Toll-like receptor signaling pathway	56	80	0.0879824	0.264155	ko04620	CCG000612.1, CCG000789.1, CCG002023.1, CCG002065.1, CCG002189.1, CCG003498.1, CCG004362.1, CCG004430.1, CCG005239.1, CCG006124.1, CCG006879.1, CCG009107.1, CCG009147.1, CCG009922.1, CCG010025.1, CCG010259.1, CCG010331.1, CCG010943.1, CCG011885.1, CCG011886.1, CCG012075.2, CCG012294.1, CCG012329.1, CCG012901.1, CCG013503.1, CCG014340.1, CCG014535.1, CCG015862.1, CCG015967.1, CCG016505.1, CCG016528…
89	MAPK signaling pathway	166	250	0.0883703	0.264155	ko04010	CCG000039.1, CCG000353.1, CCG001014.1, CCG001169.1, CCG001210.1, CCG001868.1, CCG001870.1, CCG001872.1, CCG001874.1, CCG002023.1, CCG002065.1, CCG002166.1, CCG002189.1, CCG002225.1, CCG002349.1, CCG002419.1, CCG003152.1, CCG003300.2, CCG003370.1, CCG003432.1, CCG003560.1, CCG003693.1, CCG003709.1, CCG003969.1, CCG003981.1, CCG004362.1, CCG004430.1, CCG004691.1, CCG004903.1, CCG005172.1, CCG005472…
90	Type I diabetes mellitus	8	9	0.0891397	0.264155	ko04940	CCG000289.1, CCG000325.1, CCG006896.1, CCG012619.1, CCG012713.1, CCG022020.1, CCG027565.1, CCG028623.1
91	Tryptophan metabolism	52	74	0.0900085	0.264155	ko00380	CCG000107.1, CCG002515.1, CCG004244.1, CCG005473.1, CCG006786.1, CCG006946.1, CCG006947.2, CCG007756.1, CCG008321.1, CCG008507.1, CCG008776.1, CCG008829.1, CCG008914.1, CCG009102.1, CCG009246.1, CCG009560.1, CCG009771.2, CCG009982.1, CCG011220.1, CCG011362.1, CCG011719.1, CCG012157.1, CCG012167.1, CCG013246.1, CCG013545.1, CCG015315.1, CCG015902.1, CCG016648.2, CCG017344.1, CCG017967.1, CCG018115…
92	Antigen processing and presentation	52	74	0.0900085	0.264155	ko04612	CCG000353.1, CCG001011.2, CCG001093.1, CCG002469.1, CCG003113.1, CCG003152.1, CCG003480.1, CCG003709.1, CCG003931.1, CCG004445.1, CCG005006.1, CCG005172.1, CCG005585.1, CCG006055.1, CCG008740.1, CCG008962.1, CCG010543.1, CCG011044.1, CCG011246.1, CCG011410.1, CCG011558.1, CCG012056.1, CCG012742.1, CCG014478.2, CCG014479.1, CCG014481.1, CCG014498.1, CCG014500.1, CCG014709.2, CCG014910.1, CCG015229…
93	Glyoxylate and dicarboxylate metabolism	26	35	0.0923491	0.26811	ko00630	CCG000948.1, CCG001158.1, CCG001935.1, CCG002731.1, CCG002732.1, CCG002794.1, CCG004571.1, CCG005473.1, CCG005540.1, CCG005826.1, CCG006338.1, CCG008410.1, CCG008583.1, CCG010477.1, CCG011547.1, CCG012045.1, CCG012249.1, CCG012479.1, CCG013063.1, CCG016993.1, CCG018640.1, CCG021057.1, CCG023350.1, CCG024637.1, CCG027363.1, CCG028652.1
94	Endocrine and other factor-regulated calcium reabsorption	36	50	0.095245	0.273576	ko04961	CCG000955.1, CCG002214.2, CCG002308.1, CCG004102.1, CCG004309.1, CCG004903.1, CCG006372.1, CCG007283.1, CCG007727.1, CCG007823.1, CCG008118.1, CCG008360.1, CCG010796.1, CCG013310.1, CCG014140.1, CCG015457.1, CCG015473.1, CCG015971.1, CCG015972.1, CCG016365.1, CCG016621.1, CCG017693.1, CCG020136.1, CCG021800.1, CCG022193.1, CCG023308.1, CCG023755.2, CCG023999.1, CCG024939.1, CCG025282.1, CCG025387…
95	Glycosphingolipid biosynthesis - lacto and neolacto series	10	12	0.108184	0.30747	ko00601	CCG004768.1, CCG005984.1, CCG011516.1, CCG011518.1, CCG020802.1, CCG022363.1, CCG023143.1, CCG025124.1, CCG026245.2, CCG027573.1
96	Base excision repair	35	49	0.113745	0.312905	ko03410	CCG000282.1, CCG000283.1, CCG000284.1, CCG000285.1, CCG001337.1, CCG001594.1, CCG001602.1, CCG003402.1, CCG005908.1, CCG006919.1, CCG007758.1, CCG009140.1, CCG009141.1, CCG010297.1, CCG010488.1, CCG011328.1, CCG011911.1, CCG012623.1, CCG012803.2, CCG012913.1, CCG013294.1, CCG014325.2, CCG015978.1, CCG018742.1, CCG019572.1, CCG021045.1, CCG021948.1, CCG021949.1, CCG023468.1, CCG023939.1, CCG024207…
97	RIG-I-like receptor signaling pathway	25	34	0.113897	0.312905	ko04622	CCG000612.1, CCG001245.1, CCG002023.1, CCG002189.1, CCG003056.1, CCG003809.1, CCG003988.1, CCG009163.1, CCG009583.1, CCG011885.1, CCG011886.1, CCG012827.1, CCG013156.1, CCG013503.1, CCG014535.1, CCG017299.1, CCG018117.1, CCG018203.1, CCG018205.1, CCG020065.1, CCG024139.1, CCG025284.1, CCG026440.1, CCG026476.1, CCG026827.1
98	Endometrial cancer	33	46	0.11435	0.312905	ko05213	CCG000789.1, CCG001210.1, CCG002065.1, CCG002349.1, CCG004362.1, CCG005808.1, CCG007016.1, CCG007877.1, CCG008892.2, CCG009678.1, CCG009980.1, CCG010259.1, CCG010631.1, CCG011398.1, CCG012329.1, CCG012377.1, CCG013625.1, CCG015005.1, CCG015459.1, CCG016528.1, CCG017749.1, CCG018139.1, CCG018721.1, CCG019427.1, CCG019460.1, CCG019978.1, CCG020733.1, CCG025707.1, CCG025782.1, CCG026316.1, CCG026423…
99	Folate biosynthesis	31	43	0.114732	0.312905	ko00790	CCG000778.1, CCG002736.1, CCG002918.2, CCG003851.1, CCG004206.1, CCG008114.1, CCG008682.1, CCG010561.1, CCG011844.1, CCG012429.1, CCG014372.1, CCG015866.1, CCG016604.1, CCG016851.1, CCG016852.1, CCG017616.1, CCG021923.1, CCG022129.1, CCG022131.1, CCG022132.1, CCG023734.1, CCG023780.2, CCG024432.2, CCG024445.1, CCG025016.1, CCG026002.1, CCG026003.1, CCG026567.1, CCG027011.1, CCG027376.1, CCG027377…
100	Streptomycin biosynthesis	12	15	0.120208	0.324562	ko00521	CCG000942.1, CCG001501.1, CCG003220.2, CCG011311.1, CCG012189.1, CCG013407.2, CCG014174.1, CCG016653.1, CCG017797.1, CCG019196.1, CCG023558.1, CCG027101.1
101	Porphyrin and chlorophyll metabolism	63	92	0.123037	0.328911	ko00860	CCG001811.1, CCG002009.1, CCG002316.1, CCG002317.1, CCG002501.1, CCG002609.1, CCG003104.1, CCG004495.1, CCG004530.1, CCG005053.1, CCG007292.2, CCG007603.1, CCG007610.1, CCG007948.1, CCG008609.1, CCG008876.1, CCG009424.1, CCG009688.1, CCG010280.1, CCG010324.1, CCG010360.1, CCG010361.1, CCG011742.1, CCG011743.1, CCG011744.1, CCG011965.1, CCG011999.1, CCG012000.1, CCG012199.1, CCG012513.1, CCG013107…
102	Thyroid cancer	18	24	0.136267	0.360706	ko05216	CCG001210.1, CCG001809.1, CCG006008.1, CCG007016.1, CCG007182.1, CCG007877.1, CCG009678.1, CCG010008.1, CCG011818.1, CCG012329.1, CCG016263.1, CCG016528.1, CCG020092.1, CCG020733.1, CCG022771.1, CCG024960.1, CCG025707.1, CCG026423.1
103	Regulation of autophagy	28	39	0.138526	0.363126	ko04140	CCG001853.1, CCG002139.1, CCG004802.1, CCG005819.1, CCG008824.1, CCG009038.1, CCG009163.1, CCG009413.1, CCG010013.1, CCG010017.1, CCG010564.2, CCG011432.1, CCG012263.1, CCG013486.1, CCG017077.1, CCG017078.1, CCG017376.1, CCG017972.1, CCG018476.1, CCG018477.1, CCG020786.1, CCG021505.1, CCG022634.2, CCG022724.1, CCG024674.1, CCG024783.1, CCG026061.1, CCG027117.1
104	Apoptosis	43	62	0.146954	0.380334	ko04210	CCG000612.1, CCG000789.1, CCG001063.1, CCG001357.1, CCG002023.1, CCG002065.1, CCG002189.1, CCG002190.1, CCG002225.1, CCG003498.1, CCG004362.1, CCG004413.1, CCG004903.1, CCG005690.1, CCG009015.1, CCG009482.1, CCG009582.1, CCG009690.1, CCG009861.1, CCG010259.1, CCG012318.1, CCG013503.1, CCG013790.1, CCG013861.1, CCG014662.1, CCG014998.1, CCG014999.1, CCG015862.1, CCG015971.1, CCG017620.1, CCG018117…
105	Penicillin and cephalosporin biosynthesis	4	4	0.148709	0.380334	ko00311	CCG018553.1, CCG019239.1, CCG021340.1, CCG024450.1
106	Glycosaminoglycan biosynthesis - keratan sulfate	9	11	0.149316	0.380334	ko00533	CCG000975.1, CCG011516.1, CCG011518.1, CCG012268.1, CCG020802.1, CCG022363.1, CCG023143.1, CCG025124.1, CCG025150.1
107	Pancreatic cancer	39	56	0.151966	0.383465	ko05212	CCG000789.1, CCG001210.1, CCG002023.1, CCG002065.1, CCG002189.1, CCG003182.1, CCG003273.1, CCG004362.1, CCG006670.1, CCG007877.1, CCG009962.1, CCG010259.1, CCG010631.1, CCG011471.1, CCG011885.1, CCG011886.1, CCG012329.1, CCG012536.1, CCG012808.1, CCG013503.1, CCG016307.1, CCG016528.1, CCG016966.1, CCG017444.1, CCG018117.1, CCG018203.1, CCG018205.1, CCG018533.1, CCG019250.1, CCG019488.1, CCG020473…
108	Shigellosis	84	126	0.166608	0.414588	ko05131	CCG000039.1, CCG000143.1, CCG000144.2, CCG000306.1, CCG000526.1, CCG000739.1, CCG001259.1, CCG001564.1, CCG002023.1, CCG002189.1, CCG002483.1, CCG002635.1, CCG002638.1, CCG002639.1, CCG002642.1, CCG002663.1, CCG002667.1, CCG002900.1, CCG002953.1, CCG004279.1, CCG004437.1, CCG005449.1, CCG005672.2, CCG006167.1, CCG006366.1, CCG006581.1, CCG006670.1, CCG007626.1, CCG007713.1, CCG007753.1, CCG007853…
109	Biosynthesis of unsaturated fatty acids	25	35	0.167767	0.414588	ko01040	CCG000591.1, CCG000673.1, CCG001497.1, CCG001949.1, CCG003711.1, CCG005621.1, CCG006391.1, CCG007696.1, CCG008617.2, CCG009373.1, CCG009374.1, CCG013836.3, CCG014157.1, CCG017935.1, CCG018851.1, CCG020833.1, CCG021378.1, CCG022768.1, CCG022847.1, CCG023643.1, CCG025521.1, CCG026972.1, CCG027510.1, CCG027629.1, CCG027681.1
110	Carbon fixation in photosynthetic organisms	21	29	0.170442	0.414588	ko00710	CCG000948.1, CCG002307.1, CCG003748.1, CCG006338.1, CCG007981.1, CCG008176.1, CCG008583.1, CCG013063.1, CCG013339.1, CCG015276.2, CCG015487.1, CCG017200.1, CCG018076.1, CCG018290.1, CCG018480.1, CCG019112.1, CCG019405.1, CCG019953.1, CCG020616.1, CCG022035.1, CCG022141.1
111	Histidine metabolism	21	29	0.170442	0.414588	ko00340	CCG000107.1, CCG000417.1, CCG002462.1, CCG003123.1, CCG003755.1, CCG007692.1, CCG008776.1, CCG008914.1, CCG009235.1, CCG009246.1, CCG009882.1, CCG010681.1, CCG012167.1, CCG013545.1, CCG015902.1, CCG021612.1, CCG022001.1, CCG023169.2, CCG023408.1, CCG024565.2, CCG028522.1
112	Other types of O-glycan biosynthesis	51	75	0.174966	0.421792	ko00514	CCG000737.1, CCG000758.1, CCG002316.1, CCG002317.1, CCG002363.1, CCG002501.1, CCG002849.1, CCG003046.1, CCG004530.1, CCG004556.1, CCG007766.1, CCG007948.1, CCG009688.1, CCG010280.1, CCG010360.1, CCG010361.1, CCG011563.1, CCG011564.1, CCG011965.1, CCG011999.1, CCG012000.1, CCG012199.1, CCG013522.1, CCG015146.1, CCG015147.1, CCG015438.1, CCG016427.1, CCG017010.1, CCG017389.1, CCG017757.1, CCG017947…
113	Leishmaniasis	47	69	0.182568	0.426596	ko05140	CCG000143.1, CCG000144.2, CCG000306.1, CCG000526.1, CCG001259.1, CCG002635.1, CCG002638.1, CCG002639.1, CCG002642.1, CCG002663.1, CCG002900.1, CCG003498.1, CCG004279.1, CCG006124.1, CCG006167.1, CCG006581.1, CCG007626.1, CCG007853.1, CCG009676.1, CCG009677.1, CCG011337.2, CCG012075.2, CCG012294.1, CCG014535.1, CCG015372.2, CCG015862.1, CCG015967.1, CCG016528.1, CCG016646.1, CCG016682.1, CCG018817…
114	Protein export	34	49	0.183278	0.426596	ko03060	CCG000350.1, CCG000614.1, CCG001732.1, CCG002391.1, CCG003192.1, CCG004163.1, CCG004979.1, CCG005240.1, CCG006247.1, CCG006714.1, CCG007941.1, CCG008556.1, CCG012003.1, CCG012426.1, CCG013516.1, CCG013670.1, CCG013973.1, CCG014908.1, CCG017106.1, CCG017137.1, CCG017790.2, CCG018704.1, CCG019036.1, CCG019267.1, CCG019423.1, CCG020060.1, CCG020806.1, CCG021835.1, CCG022478.1, CCG022908.1, CCG023763…
115	Acute myeloid leukemia	34	49	0.183278	0.426596	ko05221	CCG000789.1, CCG001210.1, CCG002023.1, CCG002065.1, CCG002120.2, CCG002189.1, CCG002349.1, CCG002411.1, CCG004362.1, CCG006232.1, CCG007877.1, CCG008892.2, CCG009023.1, CCG009980.1, CCG010259.1, CCG010538.1, CCG010707.1, CCG012329.1, CCG013503.1, CCG014680.1, CCG015784.1, CCG016528.1, CCG016835.2, CCG018117.1, CCG019460.1, CCG020141.1, CCG020733.1, CCG021069.1, CCG021430.1, CCG025707.1, CCG025858…
116	alpha-Linolenic acid metabolism	34	49	0.183278	0.426596	ko00592	CCG000346.1, CCG000349.1, CCG000591.1, CCG001894.1, CCG001949.1, CCG006391.1, CCG008478.1, CCG008479.1, CCG008480.1, CCG008482.1, CCG008486.1, CCG008617.2, CCG008910.1, CCG009919.1, CCG010816.1, CCG013127.1, CCG013229.1, CCG013434.1, CCG013836.3, CCG015351.1, CCG015502.2, CCG016394.1, CCG018851.1, CCG019697.2, CCG020237.1, CCG020239.1, CCG020240.1, CCG020241.1, CCG020242.1, CCG020243.1, CCG020244…
117	Autoimmune thyroid disease	6	7	0.18775	0.433269	ko05320	CCG001530.1, CCG003364.1, CCG008755.1, CCG022399.1, CCG023601.3, CCG027211.1
118	Arachidonic acid metabolism	30	43	0.190299	0.43543	ko00590	CCG000346.1, CCG000349.1, CCG001894.1, CCG007495.1, CCG007496.1, CCG007497.1, CCG008433.1, CCG008910.1, CCG009672.1, CCG009791.1, CCG009919.1, CCG011300.1, CCG011810.1, CCG013127.1, CCG013229.1, CCG013434.1, CCG014943.1, CCG015351.1, CCG015391.1, CCG015502.2, CCG016394.1, CCG017470.1, CCG019697.2, CCG020884.1, CCG021586.1, CCG022982.1, CCG022983.1, CCG025682.1, CCG026774.1, CCG027568.1
119	Phenylalanine metabolism	52	77	0.193727	0.436066	ko00360	CCG001119.1, CCG001314.1, CCG001905.1, CCG002508.1, CCG002515.1, CCG002519.2, CCG002685.1, CCG002986.1, CCG003196.1, CCG003701.1, CCG004186.1, CCG006405.1, CCG006664.1, CCG008776.1, CCG009927.1, CCG009982.1, CCG010884.1, CCG011017.1, CCG011220.1, CCG012167.1, CCG012273.2, CCG012274.1, CCG012861.1, CCG012862.1, CCG013444.1, CCG015315.1, CCG015809.1, CCG016325.1, CCG016582.1, CCG017782.2, CCG017967…
120	Mismatch repair	28	40	0.193807	0.436066	ko03430	CCG003518.3, CCG004278.1, CCG004332.1, CCG005284.1, CCG006133.1, CCG006220.1, CCG006919.1, CCG011911.1, CCG012315.1, CCG012623.1, CCG013625.1, CCG014520.1, CCG014548.1, CCG014821.1, CCG015312.2, CCG016967.1, CCG017771.1, CCG018583.1, CCG020156.1, CCG020218.1, CCG020452.1, CCG020467.1, CCG021045.1, CCG023468.1, CCG023939.1, CCG025418.1, CCG026259.1, CCG027067.1
121	Pancreatic secretion	133	204	0.199791	0.444113	ko04972	CCG000016.1, CCG000252.1, CCG000319.1, CCG000320.1, CCG000321.1, CCG000602.1, CCG001214.1, CCG002300.1, CCG002308.1, CCG003452.1, CCG003453.1, CCG003493.1, CCG003830.1, CCG004309.1, CCG005199.1, CCG005200.1, CCG005220.1, CCG005899.1, CCG006290.1, CCG006666.1, CCG006835.1, CCG006929.1, CCG007303.1, CCG007817.1, CCG007893.1, CCG008118.1, CCG008360.1, CCG009238.1, CCG009418.1, CCG009480.1, CCG009919…
122	Tight junction	105	160	0.200673	0.444113	ko04530	CCG000140.1, CCG000603.1, CCG000779.1, CCG000780.1, CCG001222.1, CCG001564.1, CCG001646.1, CCG002065.1, CCG002372.1, CCG002762.1, CCG003100.1, CCG003676.1, CCG003872.1, CCG004084.1, CCG004149.1, CCG004300.1, CCG004362.1, CCG005153.1, CCG005314.1, CCG005397.1, CCG005506.1, CCG005672.2, CCG005808.1, CCG006366.1, CCG006670.1, CCG006863.1, CCG007016.1, CCG007810.2, CCG007877.1, CCG008118.1, CCG008404…
123	Phenylpropanoid biosynthesis	35	51	0.208067	0.454345	ko00940	CCG001119.1, CCG001314.1, CCG002508.1, CCG002685.1, CCG002986.1, CCG003196.1, CCG003701.1, CCG004186.1, CCG006405.1, CCG006664.1, CCG010884.1, CCG011017.1, CCG012273.2, CCG012274.1, CCG012861.1, CCG012862.1, CCG016325.1, CCG016582.1, CCG017782.2, CCG018082.1, CCG018194.1, CCG018196.1, CCG018197.1, CCG019096.1, CCG019138.2, CCG019790.1, CCG023212.1, CCG023441.1, CCG023444.1, CCG024708.1, CCG024709…
124	Dilated cardiomyopathy	71	107	0.209863	0.454345	ko05414	CCG000016.1, CCG000143.1, CCG000144.2, CCG000306.1, CCG000526.1, CCG001259.1, CCG002635.1, CCG002638.1, CCG002639.1, CCG002642.1, CCG002663.1, CCG002900.1, CCG004279.1, CCG004903.1, CCG006008.1, CCG006167.1, CCG006366.1, CCG006581.1, CCG006800.1, CCG007406.1, CCG007626.1, CCG007679.1, CCG007853.1, CCG008222.2, CCG008360.1, CCG009676.1, CCG009677.1, CCG010408.1, CCG011337.2, CCG011460.1, CCG013142…
125	Synthesis and degradation of ketone bodies	10	13	0.210345	0.454345	ko00072	CCG003983.2, CCG010093.1, CCG015779.1, CCG021057.1, CCG023323.1, CCG023672.1, CCG024637.1, CCG025410.1, CCG026281.1, CCG027363.1
126	Renal cell carcinoma	53	79	0.213054	0.456544	ko05211	CCG000039.1, CCG000789.1, CCG001210.1, CCG001315.1, CCG001842.1, CCG002065.1, CCG002349.1, CCG003273.1, CCG004362.1, CCG005337.1, CCG005986.1, CCG006670.1, CCG007877.1, CCG008078.1, CCG008665.1, CCG008892.2, CCG009139.1, CCG009585.2, CCG009980.1, CCG010259.1, CCG011228.1, CCG011229.1, CCG012294.1, CCG012329.1, CCG012427.1, CCG012598.6, CCG012808.1, CCG013974.1, CCG014632.1, CCG014850.1, CCG014939…
127	Betalain biosynthesis	29	42	0.222497	0.469581	ko00965	CCG002409.1, CCG003039.1, CCG006620.1, CCG007866.1, CCG008776.1, CCG011778.1, CCG011780.1, CCG012167.1, CCG012717.1, CCG012718.1, CCG012720.1, CCG012721.1, CCG014235.1, CCG014878.1, CCG014880.1, CCG014933.1, CCG016690.1, CCG019059.1, CCG020045.1, CCG021343.1, CCG023157.1, CCG023660.1, CCG025066.2, CCG025596.1, CCG026354.1, CCG027150.1, CCG027151.1, CCG027907.1, CCG027908.1
128	Glycerolipid metabolism	102	156	0.222616	0.469581	ko00561	CCG000107.1, CCG000231.1, CCG000970.1, CCG001433.1, CCG002602.1, CCG003801.1, CCG004488.1, CCG004727.1, CCG005540.1, CCG005616.1, CCG006470.1, CCG006683.1, CCG006784.1, CCG007310.1, CCG007421.1, CCG007422.1, CCG007423.1, CCG007425.1, CCG007427.1, CCG007563.2, CCG008215.1, CCG008231.1, CCG008478.1, CCG008479.1, CCG008480.1, CCG008481.1, CCG008482.1, CCG008486.1, CCG008663.1, CCG008914.1, CCG009106…
129	Pathogenic Escherichia coli infection	86	131	0.227721	0.476625	ko05130	CCG000143.1, CCG000144.2, CCG000306.1, CCG000526.1, CCG000739.1, CCG000836.1, CCG001259.1, CCG001564.1, CCG002216.3, CCG002635.1, CCG002638.1, CCG002639.1, CCG002642.1, CCG002663.1, CCG002696.1, CCG002852.1, CCG002900.1, CCG002953.1, CCG004279.1, CCG005672.2, CCG005834.1, CCG005886.1, CCG006124.1, CCG006167.1, CCG006366.1, CCG006420.1, CCG006421.1, CCG006581.1, CCG006670.1, CCG006879.1, CCG007016…
130	Vibrio cholerae infection	68	103	0.237	0.487732	ko05110	CCG000123.2, CCG000586.1, CCG001285.1, CCG001732.1, CCG001941.1, CCG002017.1, CCG003379.1, CCG003534.1, CCG003662.1, CCG003680.1, CCG003830.1, CCG004493.1, CCG004903.1, CCG004979.1, CCG006366.1, CCG006486.1, CCG008118.1, CCG008360.1, CCG008979.1, CCG009238.1, CCG009285.1, CCG009891.4, CCG010015.1, CCG010408.1, CCG010696.1, CCG012345.1, CCG012515.1, CCG012534.1, CCG013142.1, CCG013581.1, CCG013676…
131	Cardiac muscle contraction	34	50	0.239309	0.487732	ko04260	CCG001649.1, CCG003501.1, CCG003985.1, CCG004309.1, CCG004908.1, CCG006008.1, CCG006450.1, CCG008222.2, CCG010685.1, CCG011381.1, CCG011460.1, CCG013830.1, CCG014385.1, CCG016304.1, CCG016495.1, CCG016621.1, CCG017693.1, CCG017826.1, CCG018238.1, CCG018319.2, CCG019338.1, CCG019339.1, CCG019386.1, CCG019800.1, CCG022464.1, CCG023308.1, CCG023413.1, CCG023751.1, CCG024407.1, CCG025914.2, CCG026319…
132	Biotin metabolism	3	3	0.239486	0.487732	ko00780	CCG003532.1, CCG004720.1, CCG012788.3
133	Colorectal cancer	43	64	0.240253	0.487732	ko05210	CCG000789.1, CCG001210.1, CCG001776.1, CCG002065.1, CCG003518.3, CCG004362.1, CCG005284.1, CCG005340.1, CCG006220.1, CCG007016.1, CCG007877.1, CCG009678.1, CCG010259.1, CCG011398.1, CCG011885.1, CCG011886.1, CCG012075.2, CCG012294.1, CCG012329.1, CCG013625.1, CCG015459.1, CCG016307.1, CCG016528.1, CCG016966.1, CCG018203.1, CCG018205.1, CCG018533.1, CCG019274.1, CCG019427.1, CCG019978.1, CCG020218…
134	Glycosaminoglycan biosynthesis - heparan sulfate	21	30	0.243471	0.490575	ko00534	CCG002070.2, CCG003622.1, CCG006162.1, CCG009133.1, CCG010352.1, CCG012804.1, CCG013927.1, CCG015021.1, CCG016114.1, CCG017094.1, CCG017144.1, CCG017238.1, CCG017559.1, CCG018855.1, CCG020490.1, CCG021884.1, CCG022072.1, CCG022657.1, CCG024517.1, CCG025840.1, CCG028549.1
135	Fc epsilon RI signaling pathway	41	61	0.246346	0.490601	ko04664	CCG000789.1, CCG002065.1, CCG002349.1, CCG004362.1, CCG004430.1, CCG007877.1, CCG008892.2, CCG009919.1, CCG009980.1, CCG010025.1, CCG010259.1, CCG010943.1, CCG011455.1, CCG011885.1, CCG011886.1, CCG012329.1, CCG013090.1, CCG013127.1, CCG013229.1, CCG013434.1, CCG014535.1, CCG014647.1, CCG015351.1, CCG015502.2, CCG016394.1, CCG016528.1, CCG016966.1, CCG018203.1, CCG018205.1, CCG018630.1, CCG019460…
136	Bacterial invasion of epithelial cells	92	141	0.247512	0.490601	ko05100	CCG000039.1, CCG000143.1, CCG000144.2, CCG000306.1, CCG000526.1, CCG000739.1, CCG000789.1, CCG000886.1, CCG000955.1, CCG001259.1, CCG001564.1, CCG002214.2, CCG002635.1, CCG002638.1, CCG002639.1, CCG002642.1, CCG002663.1, CCG002667.1, CCG002900.1, CCG004279.1, CCG005672.2, CCG005808.1, CCG006167.1, CCG006366.1, CCG006390.1, CCG006581.1, CCG006670.1, CCG007016.1, CCG007626.1, CCG007853.1, CCG008079…
137	Melanoma	19	27	0.248934	0.490601	ko05218	CCG000789.1, CCG001210.1, CCG002065.1, CCG003628.1, CCG004362.1, CCG005010.1, CCG007877.1, CCG010259.1, CCG010631.1, CCG012329.1, CCG012377.1, CCG012536.1, CCG016528.1, CCG019222.1, CCG019250.1, CCG020473.1, CCG020636.1, CCG025707.1, CCG027316.1
138	Staphylococcus aureus infection	13	18	0.264892	0.518267	ko05150	CCG001681.1, CCG003312.2, CCG003885.1, CCG005219.1, CCG012130.1, CCG014785.1, CCG016212.1, CCG018189.1, CCG023565.1, CCG025263.1, CCG025560.1, CCG025999.1, CCG027520.1
139	Glycerophospholipid metabolism	84	129	0.270072	0.524599	ko00564	CCG000231.1, CCG000346.1, CCG000349.1, CCG000611.1, CCG000879.1, CCG001894.1, CCG002602.1, CCG002777.1, CCG003368.1, CCG003618.1, CCG004488.1, CCG004514.1, CCG004532.1, CCG005130.1, CCG005353.1, CCG006683.1, CCG006965.1, CCG007310.1, CCG007563.2, CCG007676.1, CCG007677.1, CCG008478.1, CCG008479.1, CCG008480.1, CCG008482.1, CCG008486.1, CCG008678.1, CCG008910.1, CCG009106.1, CCG009606.1, CCG009685…
140	Fatty acid biosynthesis	24	35	0.272447	0.525433	ko00061	CCG000944.1, CCG001163.1, CCG001164.1, CCG003957.1, CCG004015.1, CCG004016.1, CCG005621.1, CCG007198.1, CCG008894.1, CCG009978.1, CCG012408.1, CCG013059.1, CCG013575.1, CCG014157.1, CCG016033.1, CCG016624.1, CCG017097.1, CCG017394.1, CCG020842.1, CCG022583.1, CCG022806.1, CCG023466.1, CCG025833.1, CCG025836.1
141	RNA polymerase	40	60	0.277834	0.532024	ko03020	CCG000209.1, CCG000489.1, CCG001509.1, CCG001510.1, CCG002093.1, CCG002470.1, CCG003112.1, CCG004224.1, CCG004926.1, CCG005671.1, CCG005846.1, CCG006484.1, CCG006767.1, CCG006976.1, CCG007856.1, CCG008027.1, CCG008492.1, CCG008670.2, CCG010797.1, CCG010946.1, CCG011129.1, CCG011384.1, CCG013174.1, CCG013462.1, CCG014840.1, CCG015039.1, CCG016776.1, CCG018360.1, CCG018617.1, CCG019296.1, CCG019541…
142	Neurotrophin signaling pathway	80	123	0.282374	0.536909	ko04722	CCG000039.1, CCG000789.1, CCG001169.1, CCG001210.1, CCG002023.1, CCG002065.1, CCG002335.1, CCG002349.1, CCG002483.1, CCG003498.1, CCG003981.1, CCG004362.1, CCG004691.1, CCG005988.1, CCG006081.1, CCG006085.3, CCG006538.1, CCG006670.1, CCG007587.1, CCG007877.1, CCG008892.2, CCG009250.1, CCG009415.1, CCG009781.1, CCG009782.1, CCG009820.1, CCG009823.1, CCG009980.1, CCG010025.1, CCG010096.1, CCG010259…
143	Vitamin digestion and absorption	38	57	0.285434	0.53893	ko04977	CCG000346.1, CCG000349.1, CCG000533.1, CCG001220.1, CCG001894.1, CCG002026.1, CCG002502.1, CCG004052.1, CCG004053.1, CCG004720.1, CCG004774.1, CCG006134.1, CCG007028.1, CCG008251.1, CCG008910.1, CCG009207.1, CCG010683.1, CCG011199.1, CCG011200.2, CCG011883.1, CCG012788.3, CCG014549.1, CCG015213.1, CCG016491.1, CCG016997.1, CCG017101.1, CCG017230.3, CCG017851.1, CCG020313.2, CCG020465.1, CCG021640…
144	Proximal tubule bicarbonate reclamation	20	29	0.28806	0.540112	ko04964	CCG000472.1, CCG004309.1, CCG004882.1, CCG006338.1, CCG008583.1, CCG010889.2, CCG012839.1, CCG012840.1, CCG013121.1, CCG013656.1, CCG014147.1, CCG016621.1, CCG017278.1, CCG017693.1, CCG018970.1, CCG023308.1, CCG023880.1, CCG027178.1, CCG028523.1, CCG028524.1
145	Benzoate degradation	36	54	0.293407	0.542602	ko00362	CCG002167.1, CCG003397.1, CCG004193.1, CCG007756.1, CCG008421.1, CCG009938.1, CCG011012.1, CCG011110.1, CCG011719.1, CCG013730.1, CCG013731.1, CCG013732.1, CCG013733.1, CCG013735.1, CCG013737.1, CCG014358.1, CCG016319.1, CCG016320.1, CCG016825.1, CCG016826.1, CCG016827.1, CCG019133.1, CCG019455.1, CCG021057.1, CCG021148.1, CCG022043.1, CCG022044.1, CCG022768.1, CCG023472.1, CCG024637.1, CCG026454…
146	Hedgehog signaling pathway	36	54	0.293407	0.542602	ko04340	CCG001517.1, CCG001680.1, CCG002226.1, CCG002959.1, CCG004123.1, CCG004868.1, CCG004872.1, CCG004903.1, CCG007152.1, CCG007245.1, CCG007304.2, CCG007821.1, CCG009170.1, CCG009744.1, CCG011398.1, CCG013277.1, CCG013824.1, CCG013977.1, CCG015608.1, CCG015650.1, CCG015689.1, CCG015971.1, CCG017084.1, CCG018310.1, CCG018376.1, CCG019618.1, CCG019978.1, CCG020761.1, CCG020988.1, CCG021175.2, CCG021203…
147	Cytosolic DNA-sensing pathway	27	40	0.297684	0.546121	ko04623	CCG000612.1, CCG002023.1, CCG002093.1, CCG002189.1, CCG004224.1, CCG004926.1, CCG005846.1, CCG006484.1, CCG006767.1, CCG008670.2, CCG010946.1, CCG011129.1, CCG011384.1, CCG012662.1, CCG013174.1, CCG013503.1, CCG014840.1, CCG016079.1, CCG017299.1, CCG018117.1, CCG018617.1, CCG019296.1, CCG020638.1, CCG023125.1, CCG023996.1, CCG023997.1, CCG024139.1
148	Fc gamma R-mediated phagocytosis	67	103	0.304986	0.546121	ko04666	CCG000039.1, CCG000231.1, CCG000739.1, CCG000789.1, CCG000955.1, CCG002065.1, CCG002214.2, CCG002310.1, CCG004132.1, CCG004362.1, CCG006670.1, CCG006685.1, CCG007563.2, CCG007676.1, CCG007677.1, CCG008118.1, CCG009850.1, CCG010259.1, CCG010338.1, CCG010538.1, CCG010971.1, CCG011455.1, CCG012329.1, CCG012622.1, CCG013158.1, CCG014330.1, CCG014647.1, CCG014850.1, CCG015473.1, CCG015784.1, CCG015960…
149	Selenocompound metabolism	16	23	0.305492	0.546121	ko00450	CCG000414.1, CCG000981.1, CCG001876.1, CCG002562.1, CCG002991.1, CCG003423.1, CCG004535.1, CCG006722.1, CCG007019.4, CCG009674.1, CCG011419.1, CCG020422.1, CCG020948.1, CCG022269.1, CCG023637.1, CCG027995.1
150	Cytokine-cytokine receptor interaction	16	23	0.305492	0.546121	ko04060	CCG001530.1, CCG002448.1, CCG003273.1, CCG003364.1, CCG007821.1, CCG010631.1, CCG010958.3, CCG012808.1, CCG016137.1, CCG016840.1, CCG020761.1, CCG020988.1, CCG022399.1, CCG023601.3, CCG023789.1, CCG027211.1
151	One carbon pool by folate	25	37	0.306686	0.546121	ko00670	CCG000682.1, CCG002313.1, CCG002724.1, CCG002823.1, CCG004180.1, CCG005083.1, CCG006300.1, CCG008010.1, CCG011491.1, CCG011844.1, CCG012107.1, CCG012429.1, CCG012488.1, CCG013729.1, CCG015943.1, CCG020441.1, CCG020706.1, CCG023140.1, CCG023238.1, CCG025325.1, CCG025345.1, CCG027551.3, CCG028010.1, CCG028409.1, CCG028470.1
152	ErbB signaling pathway	60	92	0.307446	0.546121	ko04012	CCG000039.1, CCG000789.1, CCG001210.1, CCG002065.1, CCG002120.2, CCG002349.1, CCG002411.1, CCG004362.1, CCG007877.1, CCG008079.1, CCG008118.1, CCG008404.1, CCG008892.2, CCG009980.1, CCG010025.1, CCG010259.1, CCG010538.1, CCG010631.1, CCG010943.1, CCG011197.1, CCG011398.1, CCG011885.1, CCG011886.1, CCG012294.1, CCG012329.1, CCG013110.1, CCG013688.1, CCG013806.1, CCG014647.1, CCG014680.1, CCG014850…
153	Basal cell carcinoma	32	48	0.310636	0.54818	ko05217	CCG001517.1, CCG001680.1, CCG002959.1, CCG003999.1, CCG004123.1, CCG004728.1, CCG005865.1, CCG006942.1, CCG006943.1, CCG007016.1, CCG007152.1, CCG007304.2, CCG007821.1, CCG009170.1, CCG009678.1, CCG009744.1, CCG011398.1, CCG013277.1, CCG013824.1, CCG013977.1, CCG015459.1, CCG017084.1, CCG019427.1, CCG019618.1, CCG019978.1, CCG020733.1, CCG021300.1, CCG024918.1, CCG025312.1, CCG025782.1, CCG026079…
154	Glycosphingolipid biosynthesis - globo series	12	17	0.325248	0.570241	ko00603	CCG003880.1, CCG004122.1, CCG004768.1, CCG009169.1, CCG010414.1, CCG011070.1, CCG013633.1, CCG018047.1, CCG020050.1, CCG023324.1, CCG024030.1, CCG025800.3
155	Osteoclast differentiation	38	58	0.347633	0.601179	ko04380	CCG000789.1, CCG002023.1, CCG002065.1, CCG002189.1, CCG002349.1, CCG003628.1, CCG003809.1, CCG004362.1, CCG008381.1, CCG010025.1, CCG010259.1, CCG010893.1, CCG011885.1, CCG011886.1, CCG012075.2, CCG012294.1, CCG012329.1, CCG013090.1, CCG013503.1, CCG013959.1, CCG014535.1, CCG016528.1, CCG016682.1, CCG016966.1, CCG018117.1, CCG018203.1, CCG018205.1, CCG018630.1, CCG019222.1, CCG019223.1, CCG019460…
156	Primary bile acid biosynthesis	8	11	0.348039	0.601179	ko00120	CCG010197.1, CCG010279.1, CCG010668.1, CCG013329.1, CCG018426.1, CCG023724.1, CCG023969.1, CCG027728.1
157	Bladder cancer	17	25	0.349575	0.601179	ko05219	CCG001210.1, CCG003273.1, CCG005010.1, CCG007877.1, CCG010631.1, CCG012329.1, CCG012536.1, CCG012808.1, CCG014414.1, CCG016173.1, CCG016528.1, CCG019250.1, CCG020473.1, CCG020636.1, CCG020903.1, CCG025707.1, CCG026423.1
158	T cell receptor signaling pathway	48	74	0.358628	0.609748	ko04660	CCG000789.1, CCG002023.1, CCG002065.1, CCG002189.1, CCG002225.1, CCG002349.1, CCG004362.1, CCG006670.1, CCG007877.1, CCG008381.1, CCG008892.2, CCG009980.1, CCG010025.1, CCG010259.1, CCG011197.1, CCG011398.1, CCG011455.1, CCG012075.2, CCG012294.1, CCG012318.1, CCG012329.1, CCG012782.1, CCG013090.1, CCG013503.1, CCG013688.1, CCG014535.1, CCG015060.1, CCG016528.1, CCG017113.1, CCG017164.1, CCG018117…
159	Retinol metabolism	82	128	0.359074	0.609748	ko00830	CCG000223.1, CCG000820.1, CCG001473.1, CCG001948.2, CCG002316.1, CCG002317.1, CCG002501.1, CCG003561.1, CCG004019.1, CCG004530.1, CCG004902.1, CCG005550.1, CCG006036.1, CCG006695.1, CCG007948.1, CCG009616.1, CCG009617.1, CCG009688.1, CCG010179.1, CCG010182.1, CCG010190.1, CCG010280.1, CCG010360.1, CCG010361.1, CCG010444.1, CCG011108.1, CCG011202.1, CCG011965.1, CCG011999.1, CCG012000.1, CCG012088…
160	Non-small cell lung cancer	29	44	0.361679	0.610333	ko05223	CCG000789.1, CCG001210.1, CCG002065.1, CCG002349.1, CCG004362.1, CCG005760.1, CCG007877.1, CCG008118.1, CCG008892.2, CCG009980.1, CCG010259.1, CCG010631.1, CCG012329.1, CCG012536.1, CCG014647.1, CCG015005.1, CCG015473.1, CCG016365.1, CCG016528.1, CCG018721.1, CCG019250.1, CCG019460.1, CCG020473.1, CCG020636.1, CCG022193.1, CCG025707.1, CCG026695.1, CCG027058.1, CCG027316.1
161	SNARE interactions in vesicular transport	22	33	0.364015	0.61046	ko04130	CCG001481.1, CCG002033.1, CCG003235.1, CCG003531.1, CCG003682.1, CCG003713.1, CCG003986.1, CCG005038.1, CCG007989.1, CCG008236.1, CCG008788.2, CCG010559.1, CCG010719.1, CCG013024.1, CCG014384.1, CCG014684.1, CCG019117.1, CCG019606.1, CCG020035.1, CCG022562.4, CCG027421.1, CCG027925.1
162	Tyrosine metabolism	90	141	0.370271	0.611399	ko00350	CCG000417.1, CCG000900.1, CCG001530.1, CCG001905.1, CCG002167.1, CCG002409.1, CCG002462.1, CCG002519.2, CCG003039.1, CCG003123.1, CCG003364.1, CCG003397.1, CCG003755.1, CCG006620.1, CCG007313.1, CCG007692.1, CCG007866.1, CCG008421.1, CCG008776.1, CCG009235.1, CCG009882.1, CCG009927.1, CCG010179.1, CCG010182.1, CCG010681.1, CCG011012.1, CCG011110.1, CCG011327.1, CCG011722.1, CCG011778.1, CCG011780…
163	Polycyclic aromatic hydrocarbon degradation	95	149	0.371607	0.611399	ko00624	CCG000417.1, CCG000566.1, CCG000568.1, CCG000569.2, CCG000840.1, CCG000859.1, CCG000860.1, CCG000861.1, CCG001048.1, CCG001049.1, CCG002462.1, CCG003123.1, CCG003722.1, CCG003724.1, CCG003725.2, CCG003755.1, CCG003921.1, CCG004239.3, CCG004240.1, CCG004241.1, CCG004242.1, CCG004662.1, CCG005055.1, CCG007066.1, CCG007692.1, CCG007720.1, CCG009072.1, CCG009235.1, CCG009294.1, CCG009882.1, CCG010568…
164	Prion diseases	27	41	0.373633	0.611399	ko05020	CCG000018.1, CCG001269.1, CCG004547.1, CCG004791.1, CCG004903.1, CCG005890.1, CCG007110.2, CCG012209.1, CCG012329.1, CCG013090.1, CCG015971.1, CCG016443.1, CCG016508.1, CCG016528.1, CCG016759.1, CCG017478.1, CCG018228.1, CCG020386.2, CCG020753.1, CCG021441.1, CCG021835.1, CCG022485.1, CCG024775.1, CCG025140.1, CCG025707.1, CCG027651.2, CCG028602.1
165	Nicotinate and nicotinamide metabolism	27	41	0.373633	0.611399	ko00760	CCG002925.1, CCG003103.1, CCG003677.1, CCG004188.3, CCG004988.1, CCG005061.1, CCG006311.1, CCG006455.1, CCG006456.1, CCG007362.1, CCG008183.1, CCG010347.2, CCG011019.2, CCG012062.1, CCG013765.1, CCG013766.1, CCG016331.1, CCG016415.1, CCG017015.1, CCG022868.1, CCG023005.1, CCG024375.1, CCG025507.1, CCG025818.1, CCG026128.1, CCG027119.1, CCG028261.1
166	Non-homologous end-joining	13	19	0.377331	0.612466	ko03450	CCG003940.1, CCG004233.1, CCG004593.1, CCG005481.1, CCG009886.1, CCG011328.1, CCG014325.2, CCG018211.1, CCG018472.1, CCG020439.2, CCG023265.1, CCG026377.1, CCG028530.1
167	Drug metabolism - other enzymes	145	229	0.378822	0.612466	ko00983	CCG000121.1, CCG000223.1, CCG000391.1, CCG000399.1, CCG000528.1, CCG000763.1, CCG000820.1, CCG001138.1, CCG001139.1, CCG001140.1, CCG001141.1, CCG001948.2, CCG002047.2, CCG002316.1, CCG002317.1, CCG002345.1, CCG002501.1, CCG002765.1, CCG003561.1, CCG003730.1, CCG004530.1, CCG004582.2, CCG004902.1, CCG005096.1, CCG005453.2, CCG005550.1, CCG005642.2, CCG006036.1, CCG006229.1, CCG006497.1, CCG006510…
168	Dorso-ventral axis formation	54	84	0.385048	0.616141	ko04320	CCG000232.1, CCG002048.1, CCG002349.1, CCG002866.6, CCG004945.1, CCG005311.1, CCG005499.1, CCG005579.1, CCG006219.1, CCG006337.1, CCG006534.1, CCG007445.1, CCG007877.1, CCG008274.1, CCG008582.1, CCG008892.2, CCG009547.1, CCG009980.1, CCG010479.1, CCG010552.1, CCG010631.1, CCG010700.1, CCG012329.1, CCG013272.2, CCG013301.1, CCG013461.1, CCG013466.3, CCG013614.1, CCG014817.2, CCG015479.1, CCG016369…
169	D-Arginine and D-ornithine metabolism	2	2	0.385659	0.616141	ko00472	CCG018553.1, CCG021340.1
170	Amyotrophic lateral sclerosis (ALS)	40	62	0.400858	0.636657	ko05014	CCG000796.1, CCG001014.1, CCG001063.1, CCG001279.1, CCG002225.1, CCG004413.1, CCG004430.1, CCG004691.1, CCG004804.1, CCG005472.1, CCG008009.1, CCG008816.1, CCG009102.1, CCG012209.1, CCG012318.1, CCG013013.1, CCG013708.1, CCG014535.1, CCG015612.1, CCG016443.1, CCG016508.1, CCG016676.1, CCG016876.1, CCG016966.1, CCG017478.1, CCG018228.1, CCG019274.1, CCG020020.1, CCG020546.1, CCG021071.1, CCG021072…
171	Primary immunodeficiency	9	13	0.413042	0.651875	ko05340	CCG002189.1, CCG013503.1, CCG015747.1, CCG017295.1, CCG018588.1, CCG022270.2, CCG026864.1, CCG026865.1, CCG028530.1
172	Other glycan degradation	21	32	0.415269	0.651875	ko00511	CCG001701.1, CCG002599.1, CCG004122.1, CCG006111.1, CCG009169.1, CCG010414.1, CCG012739.1, CCG012740.1, CCG013633.1, CCG016373.1, CCG016391.1, CCG016612.1, CCG018047.1, CCG019082.1, CCG020050.1, CCG023795.2, CCG024030.1, CCG024586.1, CCG025174.1, CCG025800.3, CCG027959.1
173	Drug metabolism - cytochrome P450	103	163	0.420626	0.656468	ko00982	CCG000223.1, CCG000820.1, CCG001261.1, CCG001948.2, CCG002316.1, CCG002317.1, CCG002501.1, CCG002774.1, CCG003516.1, CCG003517.1, CCG003561.1, CCG004530.1, CCG004902.1, CCG005550.1, CCG006036.1, CCG006695.1, CCG007572.2, CCG007948.1, CCG008440.1, CCG008899.1, CCG008900.1, CCG008901.1, CCG008902.1, CCG008903.1, CCG009688.1, CCG009840.1, CCG010144.1, CCG010179.1, CCG010182.1, CCG010237.1, CCG010280…
174	Steroid biosynthesis	19	29	0.431672	0.669836	ko00100	CCG000324.1, CCG004006.1, CCG004107.1, CCG004916.1, CCG007584.3, CCG009244.1, CCG011913.1, CCG015287.1, CCG018434.1, CCG018435.1, CCG018882.1, CCG018931.1, CCG018932.1, CCG019909.1, CCG026108.1, CCG027054.1, CCG027312.1, CCG027313.1, CCG027938.1
175	Geraniol degradation	7	10	0.436252	0.673075	ko00281	CCG016648.2, CCG020042.1, CCG021148.1, CCG021936.1, CCG021937.1, CCG023672.1, CCG026454.1
176	Long-term depression	64	101	0.439758	0.674629	ko04730	CCG001210.1, CCG001868.1, CCG001870.1, CCG001872.1, CCG001874.1, CCG002308.1, CCG002944.1, CCG003100.1, CCG006207.1, CCG007049.1, CCG007232.1, CCG007249.1, CCG007877.1, CCG008118.1, CCG008360.1, CCG008955.1, CCG009786.1, CCG009919.1, CCG009933.1, CCG011762.1, CCG012068.1, CCG012329.1, CCG012738.1, CCG013127.1, CCG013229.1, CCG013434.1, CCG014106.1, CCG015351.1, CCG015457.1, CCG015473.1, CCG015502…
177	Caffeine metabolism	12	18	0.445961	0.680279	ko00232	CCG000391.1, CCG007619.1, CCG009466.1, CCG010283.1, CCG012769.2, CCG012770.1, CCG012771.1, CCG013282.1, CCG013284.1, CCG017391.1, CCG025095.1, CCG025096.1
178	Leukocyte transendothelial migration	100	159	0.453087	0.687267	ko04670	CCG000140.1, CCG000143.1, CCG000144.2, CCG000306.1, CCG000526.1, CCG000789.1, CCG000886.1, CCG001259.1, CCG002338.1, CCG002635.1, CCG002638.1, CCG002639.1, CCG002642.1, CCG002663.1, CCG002814.1, CCG002900.1, CCG002953.1, CCG004149.1, CCG004279.1, CCG005808.1, CCG006167.1, CCG006366.1, CCG006390.1, CCG006581.1, CCG006670.1, CCG006823.1, CCG007016.1, CCG007626.1, CCG007810.2, CCG007853.1, CCG008079…
179	Steroid hormone biosynthesis	70	111	0.458859	0.692133	ko00140	CCG000223.1, CCG000820.1, CCG001948.2, CCG002316.1, CCG002317.1, CCG002501.1, CCG003561.1, CCG004530.1, CCG004902.1, CCG005550.1, CCG006036.1, CCG006695.1, CCG007696.1, CCG007948.1, CCG009688.1, CCG010280.1, CCG010360.1, CCG010361.1, CCG010444.1, CCG011108.1, CCG011202.1, CCG011965.1, CCG011999.1, CCG012000.1, CCG012088.1, CCG012199.1, CCG012202.1, CCG012356.1, CCG013522.1, CCG015146.1, CCG015147…
180	Vitamin B6 metabolism	5	7	0.466394	0.699591	ko00750	CCG016148.1, CCG017201.1, CCG019954.3, CCG026536.1, CCG026542.1
181	Insect hormone biosynthesis	10	15	0.469805	0.700814	ko00981	CCG002654.1, CCG004962.1, CCG007992.1, CCG014378.1, CCG015926.1, CCG019363.1, CCG019366.1, CCG026328.1, CCG027142.1, CCG028206.1
182	Melanogenesis	81	129	0.474739	0.704283	ko04916	CCG000016.1, CCG000343.2, CCG001680.1, CCG002308.1, CCG002335.1, CCG002409.1, CCG003039.1, CCG003628.1, CCG003999.1, CCG004728.1, CCG004903.1, CCG005865.1, CCG006620.1, CCG006942.1, CCG006943.1, CCG007016.1, CCG007152.1, CCG007866.1, CCG007877.1, CCG008118.1, CCG008360.1, CCG009678.1, CCG009781.1, CCG009782.1, CCG010304.1, CCG011398.1, CCG011778.1, CCG011780.1, CCG012329.1, CCG012717.1, CCG012718…
183	Viral myocarditis	38	60	0.478964	0.705889	ko05416	CCG000603.1, CCG004084.1, CCG005506.1, CCG006366.1, CCG006800.1, CCG007406.1, CCG010408.1, CCG010459.3, CCG013090.1, CCG013142.1, CCG013161.1, CCG013676.1, CCG014270.1, CCG016165.1, CCG016966.1, CCG018252.1, CCG019274.1, CCG019591.1, CCG019621.1, CCG020065.1, CCG020552.1, CCG020553.1, CCG020801.1, CCG021670.1, CCG022345.1, CCG022540.1, CCG023165.1, CCG024769.1, CCG025027.1, CCG025210.1, CCG026270…
184	Homologous recombination	33	52	0.48105	0.705889	ko03440	CCG003402.1, CCG003940.1, CCG004278.1, CCG004332.1, CCG004593.1, CCG005377.1, CCG005481.1, CCG007801.1, CCG009886.1, CCG009962.1, CCG011047.1, CCG012623.1, CCG013118.1, CCG014290.1, CCG014568.1, CCG014757.1, CCG014821.1, CCG016201.1, CCG016903.1, CCG016905.1, CCG017213.1, CCG017444.1, CCG017581.1, CCG018799.1, CCG019488.1, CCG020467.1, CCG023468.1, CCG023939.1, CCG024170.1, CCG025197.2, CCG027043…
185	Ether lipid metabolism	36	57	0.493346	0.720019	ko00565	CCG000231.1, CCG000346.1, CCG000349.1, CCG001894.1, CCG002777.1, CCG007563.2, CCG007676.1, CCG007677.1, CCG008910.1, CCG009212.1, CCG009919.1, CCG010143.1, CCG011783.1, CCG013127.1, CCG013229.1, CCG013434.1, CCG015208.1, CCG015351.1, CCG015502.2, CCG015889.1, CCG016394.1, CCG018120.1, CCG019264.1, CCG019697.2, CCG019857.1, CCG019989.1, CCG020390.2, CCG020408.1, CCG020410.1, CCG022352.1, CCG023358…
186	Limonene and pinene degradation	114	183	0.511448	0.738426	ko00903	CCG000107.1, CCG000566.1, CCG000568.1, CCG000569.2, CCG000840.1, CCG000859.1, CCG000860.1, CCG000861.1, CCG001048.1, CCG001049.1, CCG002167.1, CCG003397.1, CCG003722.1, CCG003724.1, CCG003725.2, CCG003921.1, CCG004239.3, CCG004240.1, CCG004241.1, CCG004242.1, CCG004662.1, CCG005055.1, CCG007066.1, CCG007720.1, CCG008421.1, CCG009072.1, CCG009246.1, CCG009294.1, CCG010568.1, CCG010591.1, CCG010715…
187	Lipoic acid metabolism	3	4	0.511814	0.738426	ko00785	CCG001648.1, CCG005763.1, CCG006864.1
188	Ribosome biogenesis in eukaryotes	184	296	0.517489	0.738426	ko03008	CCG000617.1, CCG000848.1, CCG000938.1, CCG001726.1, CCG001803.4, CCG001824.1, CCG001843.1, CCG001863.1, CCG001911.1, CCG002005.1, CCG002067.1, CCG002152.1, CCG002567.1, CCG002622.1, CCG002709.1, CCG002757.1, CCG002792.1, CCG002838.1, CCG002846.1, CCG003055.1, CCG003102.1, CCG003299.1, CCG003478.1, CCG003486.1, CCG004090.1, CCG004225.1, CCG004228.1, CCG004363.1, CCG004886.1, CCG005154.1, CCG005176…
189	Gap junction	68	109	0.518301	0.738426	ko04540	CCG000016.1, CCG000836.1, CCG002216.3, CCG002308.1, CCG002349.1, CCG002696.1, CCG002852.1, CCG004903.1, CCG005886.1, CCG006420.1, CCG006421.1, CCG007049.1, CCG007531.1, CCG007877.1, CCG008118.1, CCG008360.1, CCG008404.1, CCG008748.1, CCG008892.2, CCG008979.1, CCG009080.1, CCG009081.1, CCG009736.1, CCG009786.1, CCG009980.1, CCG010631.1, CCG011887.1, CCG012329.1, CCG012345.1, CCG012738.1, CCG014106…
190	African trypanosomiasis	11	17	0.519633	0.738426	ko05143	CCG002308.1, CCG008118.1, CCG013982.1, CCG015457.1, CCG015473.1, CCG016365.1, CCG020136.1, CCG022042.1, CCG022193.1, CCG025282.1, CCG025387.1
191	Stilbenoid, diarylheptanoid and gingerol biosynthesis	84	135	0.526848	0.744759	ko00945	CCG000566.1, CCG000568.1, CCG000569.2, CCG000840.1, CCG000859.1, CCG000860.1, CCG000861.1, CCG001048.1, CCG001049.1, CCG003722.1, CCG003724.1, CCG003725.2, CCG003921.1, CCG004239.3, CCG004240.1, CCG004241.1, CCG004242.1, CCG004662.1, CCG005055.1, CCG007066.1, CCG007720.1, CCG009072.1, CCG009294.1, CCG010568.1, CCG010591.1, CCG010715.1, CCG011891.1, CCG012050.1, CCG012339.1, CCG012578.1, CCG012579…
192	Linoleic acid metabolism	61	98	0.533299	0.749951	ko00591	CCG000223.1, CCG000346.1, CCG000349.1, CCG000820.1, CCG001894.1, CCG001948.2, CCG003561.1, CCG004902.1, CCG005550.1, CCG006036.1, CCG006695.1, CCG008279.1, CCG008910.1, CCG009675.1, CCG009919.1, CCG010444.1, CCG011045.1, CCG011108.1, CCG011202.1, CCG011412.1, CCG012088.1, CCG012202.1, CCG012356.1, CCG012460.1, CCG013127.1, CCG013229.1, CCG013434.1, CCG015351.1, CCG015502.2, CCG016129.1, CCG016132…
193	Cysteine and methionine metabolism	33	53	0.551179	0.771079	ko00270	CCG000335.1, CCG001670.1, CCG001905.1, CCG002519.2, CCG002946.1, CCG003865.1, CCG004715.1, CCG005478.1, CCG005588.1, CCG006994.1, CCG008013.1, CCG009515.2, CCG009985.1, CCG011679.1, CCG012781.1, CCG013444.1, CCG015567.1, CCG016955.1, CCG017964.1, CCG017965.1, CCG018190.1, CCG018436.1, CCG018907.1, CCG019903.1, CCG019910.1, CCG020252.1, CCG020422.1, CCG024599.1, CCG024831.1, CCG024832.1, CCG025145…
194	Lysosome	159	257	0.558837	0.774969	ko04142	CCG000108.1, CCG000123.2, CCG000345.1, CCG000460.1, CCG000540.1, CCG000586.1, CCG000677.1, CCG000678.1, CCG000750.1, CCG000862.1, CCG000979.1, CCG001011.2, CCG001265.1, CCG001322.1, CCG001424.1, CCG001701.1, CCG001744.1, CCG002258.1, CCG002361.1, CCG002590.1, CCG002599.1, CCG002716.1, CCG002786.1, CCG002945.1, CCG003332.1, CCG003379.1, CCG003618.1, CCG003662.1, CCG004107.1, CCG004120.1, CCG004122…
195	Chloroalkane and chloroalkene degradation	20	32	0.5597	0.774969	ko00625	CCG000107.1, CCG008279.1, CCG009246.1, CCG009675.1, CCG010179.1, CCG010182.1, CCG011045.1, CCG011412.1, CCG012460.1, CCG013545.1, CCG021586.1, CCG021981.1, CCG021982.1, CCG023169.2, CCG024565.2, CCG027973.1, CCG028073.1, CCG028281.1, CCG028522.1, CCG028572.1
196	Nitrogen metabolism	23	37	0.569542	0.78059	ko00910	CCG000472.1, CCG006821.1, CCG007297.1, CCG008765.1, CCG008960.1, CCG009333.1, CCG009765.1, CCG013374.1, CCG013656.1, CCG013729.1, CCG014147.1, CCG016877.1, CCG017867.1, CCG019926.1, CCG020422.1, CCG022773.2, CCG023354.1, CCG023355.1, CCG024596.1, CCG026511.1, CCG027274.1, CCG028008.1, CCG028167.1
197	Aldosterone-regulated sodium reabsorption	23	37	0.569542	0.78059	ko04960	CCG000789.1, CCG004309.1, CCG006538.1, CCG007877.1, CCG008118.1, CCG010259.1, CCG011322.1, CCG014559.1, CCG015473.1, CCG016365.1, CCG016528.1, CCG016621.1, CCG017693.1, CCG020289.2, CCG020581.1, CCG020978.1, CCG022193.1, CCG022929.1, CCG023308.1, CCG025707.1, CCG027058.1, CCG027178.1, CCG027316.1
198	Metabolism of xenobiotics by cytochrome P450	100	162	0.573873	0.782554	ko00980	CCG000223.1, CCG000820.1, CCG001261.1, CCG001948.2, CCG002316.1, CCG002317.1, CCG002501.1, CCG002774.1, CCG003516.1, CCG003517.1, CCG003561.1, CCG004530.1, CCG004902.1, CCG005550.1, CCG006036.1, CCG006695.1, CCG007572.2, CCG007948.1, CCG008440.1, CCG009688.1, CCG009840.1, CCG010144.1, CCG010179.1, CCG010182.1, CCG010237.1, CCG010280.1, CCG010360.1, CCG010361.1, CCG010444.1, CCG011108.1, CCG011202…
199	Lysine biosynthesis	4	6	0.58786	0.797345	ko00300	CCG002778.1, CCG008914.1, CCG012390.1, CCG015902.1
200	Phosphonate and phosphinate metabolism	7	11	0.590626	0.797345	ko00440	CCG002777.1, CCG008678.1, CCG020291.1, CCG022352.1, CCG024154.1, CCG024155.1, CCG025459.1
201	B cell receptor signaling pathway	32	52	0.593971	0.797871	ko04662	CCG000789.1, CCG002023.1, CCG002065.1, CCG002189.1, CCG002225.1, CCG002349.1, CCG004362.1, CCG007877.1, CCG008892.2, CCG009980.1, CCG010259.1, CCG011398.1, CCG011455.1, CCG012075.2, CCG012294.1, CCG012318.1, CCG012329.1, CCG012782.1, CCG013256.1, CCG013503.1, CCG016528.1, CCG016966.1, CCG018117.1, CCG019460.1, CCG019978.1, CCG021702.1, CCG022119.1, CCG023288.1, CCG023289.1, CCG025027.1, CCG025707…
202	GnRH signaling pathway	65	106	0.608034	0.812718	ko04912	CCG000016.1, CCG002163.1, CCG002308.1, CCG002335.1, CCG002349.1, CCG004430.1, CCG004660.1, CCG004903.1, CCG006670.1, CCG007034.1, CCG007676.1, CCG007677.1, CCG007877.1, CCG008360.1, CCG008404.1, CCG008892.2, CCG009781.1, CCG009782.1, CCG009919.1, CCG009980.1, CCG010025.1, CCG010304.1, CCG010631.1, CCG010943.1, CCG011618.1, CCG011885.1, CCG011886.1, CCG012294.1, CCG012329.1, CCG013127.1, CCG013229…
203	Isoquinoline alkaloid biosynthesis	30	49	0.612159	0.813967	ko00950	CCG002409.1, CCG003039.1, CCG006620.1, CCG007866.1, CCG008776.1, CCG011778.1, CCG011780.1, CCG012167.1, CCG012717.1, CCG012718.1, CCG012720.1, CCG012721.1, CCG014235.1, CCG014436.2, CCG014878.1, CCG014880.1, CCG014933.1, CCG016690.1, CCG019059.1, CCG020045.1, CCG021343.1, CCG023157.1, CCG023660.1, CCG025066.2, CCG025596.1, CCG026354.1, CCG027150.1, CCG027151.1, CCG027907.1, CCG027908.1
204	Butirosin and neomycin biosynthesis	1	1	0.621026	0.813967	ko00524	CCG003220.2
205	Flavone and flavonol biosynthesis	1	1	0.621026	0.813967	ko00944	CCG027015.1
206	Intestinal immune network for IgA production	1	1	0.621026	0.813967	ko04672	CCG025334.1
207	Ubiquinone and other terpenoid-quinone biosynthesis	34	56	0.641246	0.836408	ko00130	CCG001119.1, CCG001314.1, CCG002508.1, CCG002685.1, CCG002986.1, CCG003196.1, CCG003701.1, CCG004186.1, CCG006405.1, CCG006664.1, CCG011017.1, CCG012861.1, CCG012862.1, CCG016049.1, CCG016325.1, CCG016582.1, CCG017782.2, CCG018082.1, CCG018194.1, CCG018196.1, CCG018197.1, CCG019790.1, CCG021214.1, CCG023212.1, CCG023441.1, CCG023444.1, CCG024708.1, CCG024709.1, CCG025580.1, CCG027095.1, CCG027097…
208	Valine, leucine and isoleucine degradation	81	133	0.648861	0.842272	ko00280	CCG000107.1, CCG000449.1, CCG000814.1, CCG001124.1, CCG001307.1, CCG002463.1, CCG002620.1, CCG002705.1, CCG003020.1, CCG003683.2, CCG003742.1, CCG003951.1, CCG003983.2, CCG004193.1, CCG004248.1, CCG004595.1, CCG005743.1, CCG005747.1, CCG005826.1, CCG007465.1, CCG007583.1, CCG007756.1, CCG007770.1, CCG007967.1, CCG008080.1, CCG008914.1, CCG008964.1, CCG008965.1, CCG009084.2, CCG009246.1, CCG009910…
209	Phosphatidylinositol signaling system	71	117	0.662489	0.855847	ko04070	CCG000245.1, CCG000529.1, CCG000781.1, CCG000789.1, CCG000942.1, CCG001520.1, CCG001642.1, CCG001734.1, CCG001853.1, CCG002335.1, CCG002553.1, CCG002602.1, CCG003052.2, CCG003403.1, CCG004488.1, CCG007686.1, CCG008118.1, CCG009781.1, CCG009782.1, CCG009848.1, CCG010013.1, CCG010259.1, CCG010296.1, CCG010304.1, CCG010969.1, CCG011311.1, CCG011658.1, CCG012189.1, CCG012377.1, CCG012959.1, CCG013407…
210	Glioma	38	63	0.666735	0.85723	ko05214	CCG000789.1, CCG001210.1, CCG002065.1, CCG002335.1, CCG002349.1, CCG004362.1, CCG005010.1, CCG007877.1, CCG008118.1, CCG008892.2, CCG009781.1, CCG009782.1, CCG009980.1, CCG010259.1, CCG010304.1, CCG010631.1, CCG012329.1, CCG012377.1, CCG012536.1, CCG013470.2, CCG014647.1, CCG014680.1, CCG015473.1, CCG016365.1, CCG016528.1, CCG019250.1, CCG019397.1, CCG019460.1, CCG020128.1, CCG020473.1, CCG020636…
211	Axon guidance	109	180	0.695658	0.890179	ko04360	CCG000111.2, CCG000143.1, CCG000144.2, CCG000306.1, CCG000526.1, CCG000868.1, CCG000894.1, CCG001149.1, CCG001259.1, CCG001457.1, CCG001776.1, CCG001889.1, CCG002166.1, CCG002225.1, CCG002419.1, CCG002635.1, CCG002638.1, CCG002639.1, CCG002642.1, CCG002663.1, CCG002900.1, CCG002953.1, CCG004003.1, CCG004279.1, CCG004476.1, CCG004884.2, CCG006104.1, CCG006167.1, CCG006581.1, CCG006670.1, CCG006685…
212	Circadian rhythm - plant	3	5	0.718242	0.911029	ko04712	CCG010872.1, CCG011517.1, CCG020062.1
213	Natural killer cell mediated cytotoxicity	32	54	0.718701	0.911029	ko04650	CCG000789.1, CCG001210.1, CCG002225.1, CCG002349.1, CCG007877.1, CCG008118.1, CCG008892.2, CCG009980.1, CCG010259.1, CCG011455.1, CCG012318.1, CCG012329.1, CCG012782.1, CCG013090.1, CCG014647.1, CCG015473.1, CCG016365.1, CCG016528.1, CCG016966.1, CCG017113.1, CCG017164.1, CCG018181.1, CCG019460.1, CCG020412.1, CCG022193.1, CCG022669.1, CCG023288.1, CCG023289.1, CCG025027.1, CCG025707.1, CCG026695…
214	Aminobenzoate degradation	191	315	0.727048	0.917304	ko00627	CCG000223.1, CCG000566.1, CCG000568.1, CCG000569.2, CCG000778.1, CCG000820.1, CCG000840.1, CCG000859.1, CCG000860.1, CCG000861.1, CCG001048.1, CCG001049.1, CCG001948.2, CCG002167.1, CCG002515.1, CCG003099.1, CCG003125.1, CCG003126.1, CCG003128.1, CCG003260.1, CCG003397.1, CCG003561.1, CCG003722.1, CCG003724.1, CCG003725.2, CCG003921.1, CCG004206.1, CCG004239.3, CCG004240.1, CCG004241.1, CCG004242…
215	Glycosphingolipid biosynthesis - ganglio series	11	19	0.734118	0.921915	ko00604	CCG002599.1, CCG004122.1, CCG009169.1, CCG010414.1, CCG010871.1, CCG013633.1, CCG016612.1, CCG018047.1, CCG020050.1, CCG024030.1, CCG025800.3
216	Glycosaminoglycan degradation	28	48	0.75612	0.945149	ko00531	CCG002361.1, CCG002599.1, CCG004122.1, CCG005811.1, CCG006269.1, CCG006326.1, CCG008237.1, CCG008238.1, CCG008591.1, CCG008769.1, CCG008787.1, CCG009169.1, CCG009179.1, CCG010414.1, CCG011106.1, CCG011342.2, CCG013026.1, CCG013405.2, CCG013633.1, CCG016612.1, CCG016740.1, CCG017715.1, CCG018047.1, CCG020050.1, CCG024030.1, CCG025800.3, CCG026903.1, CCG027015.1
217	Ethylbenzene degradation	22	38	0.760803	0.946621	ko00642	CCG002167.1, CCG003397.1, CCG008421.1, CCG011012.1, CCG011110.1, CCG013730.1, CCG013731.1, CCG013732.1, CCG013733.1, CCG013735.1, CCG013737.1, CCG014358.1, CCG016319.1, CCG016320.1, CCG016825.1, CCG016826.1, CCG016827.1, CCG022043.1, CCG022044.1, CCG026598.1, CCG027202.1, CCG027970.1
218	Olfactory transduction	32	55	0.771649	0.955712	ko04740	CCG001021.1, CCG002335.1, CCG003092.1, CCG004903.1, CCG007049.1, CCG007817.1, CCG009781.1, CCG009782.1, CCG009786.1, CCG010304.1, CCG011987.1, CCG012128.1, CCG012738.1, CCG012984.1, CCG013470.2, CCG014106.1, CCG015971.1, CCG016374.2, CCG018062.1, CCG018667.1, CCG019397.1, CCG020128.1, CCG020663.1, CCG023103.1, CCG023950.1, CCG025917.1, CCG025918.1, CCG027544.1, CCG028019.1, CCG028483.1, CCG028597…
219	Naphthalene degradation	26	45	0.775659	0.956292	ko00626	CCG002167.1, CCG003397.1, CCG008421.1, CCG010179.1, CCG010182.1, CCG011012.1, CCG011110.1, CCG013730.1, CCG013731.1, CCG013732.1, CCG013733.1, CCG013735.1, CCG013737.1, CCG014358.1, CCG016319.1, CCG016320.1, CCG016825.1, CCG016826.1, CCG016827.1, CCG020042.1, CCG022043.1, CCG022044.1, CCG026598.1, CCG027202.1, CCG027970.1, CCG028572.1
220	Gastric acid secretion	42	72	0.784079	0.962279	ko04971	CCG000016.1, CCG002308.1, CCG002335.1, CCG004309.1, CCG004903.1, CCG005460.1, CCG008118.1, CCG008307.1, CCG008360.1, CCG009781.1, CCG009782.1, CCG010119.1, CCG010304.1, CCG012061.1, CCG013470.2, CCG015155.1, CCG015457.1, CCG015473.1, CCG015971.1, CCG016365.1, CCG016621.1, CCG017693.1, CCG018837.1, CCG018934.3, CCG019397.1, CCG020128.1, CCG020136.1, CCG021297.1, CCG022193.1, CCG023191.1, CCG023308…
221	Glycosaminoglycan biosynthesis - chondroitin sulfate	18	32	0.807538	0.986584	ko00532	CCG000331.1, CCG001219.2, CCG003218.1, CCG004741.1, CCG005190.1, CCG007987.1, CCG011740.1, CCG011921.1, CCG012804.1, CCG013404.1, CCG015021.1, CCG015986.1, CCG017559.1, CCG019892.1, CCG021819.1, CCG021884.1, CCG025840.1, CCG028549.1
222	Chemokine signaling pathway	78	133	0.820155	0.997486	ko04062	CCG000016.1, CCG000039.1, CCG000789.1, CCG000886.1, CCG001210.1, CCG001300.1, CCG001579.1, CCG002023.1, CCG002065.1, CCG002189.1, CCG002349.1, CCG002411.1, CCG002483.1, CCG002667.1, CCG002953.1, CCG004362.1, CCG004903.1, CCG005397.1, CCG006390.1, CCG006670.1, CCG007877.1, CCG008079.1, CCG008685.1, CCG008892.2, CCG009980.1, CCG010259.1, CCG010672.1, CCG011398.1, CCG011455.1, CCG012329.1, CCG013323…
223	Plant-pathogen interaction	40	70	0.836758	1	ko04626	CCG000970.1, CCG001720.1, CCG002335.1, CCG003480.1, CCG004075.1, CCG004603.1, CCG005585.1, CCG006784.1, CCG006814.1, CCG008663.1, CCG008790.1, CCG009781.1, CCG009782.1, CCG010157.1, CCG010304.1, CCG010956.1, CCG011653.3, CCG011939.1, CCG012329.1, CCG012504.1, CCG012558.1, CCG012742.1, CCG013454.1, CCG013457.1, CCG013470.2, CCG014399.1, CCG016029.1, CCG016194.1, CCG016623.1, CCG019397.1, CCG020128…
224	MAPK signaling pathway - yeast	24	43	0.843427	1	ko04011	CCG001809.1, CCG004443.1, CCG005421.1, CCG006670.1, CCG007124.1, CCG007125.1, CCG008118.1, CCG008779.1, CCG008781.1, CCG010008.1, CCG011637.1, CCG011818.1, CCG014535.1, CCG015473.1, CCG016365.1, CCG017113.1, CCG017164.1, CCG018181.1, CCG018955.1, CCG020412.1, CCG022193.1, CCG022771.1, CCG026476.1, CCG027231.1
225	Cell cycle - Caulobacter	2	4	0.844196	1	ko04112	CCG000954.2, CCG002459.1
226	Thiamine metabolism	2	4	0.844196	1	ko00730	CCG009703.1, CCG015368.1
227	D-Glutamine and D-glutamate metabolism	3	6	0.848625	1	ko00471	CCG000472.1, CCG013656.1, CCG014147.1
228	Flagellar assembly	1	2	0.856394	1	ko02040	CCG001408.1
229	Pentose phosphate pathway	26	47	0.866184	1	ko00030	CCG000431.1, CCG001175.1, CCG001445.1, CCG001501.1, CCG002307.1, CCG003215.3, CCG003748.1, CCG006419.1, CCG007533.1, CCG007820.3, CCG010708.1, CCG012947.1, CCG013339.1, CCG014455.1, CCG014894.1, CCG016680.1, CCG017797.1, CCG018480.1, CCG021400.1, CCG022035.1, CCG022214.1, CCG023558.1, CCG025839.1, CCG026364.1, CCG027046.1, CCG028274.1
230	Bacterial secretion system	5	10	0.866823	1	ko03070	CCG007941.1, CCG017790.2, CCG023763.1, CCG027323.1, CCG027564.1
231	Phenylalanine, tyrosine and tryptophan biosynthesis	5	10	0.866823	1	ko00400	CCG001905.1, CCG002519.2, CCG013444.1, CCG015809.1, CCG019903.1
232	Vascular smooth muscle contraction	77	134	0.884669	1	ko04270	CCG000016.1, CCG001210.1, CCG001868.1, CCG001870.1, CCG001872.1, CCG001874.1, CCG002308.1, CCG002335.1, CCG002953.1, CCG004903.1, CCG005460.1, CCG007435.1, CCG007436.1, CCG008118.1, CCG008307.1, CCG008319.2, CCG008360.1, CCG008522.1, CCG009095.1, CCG009781.1, CCG009782.1, CCG009919.1, CCG010304.1, CCG011660.1, CCG011702.1, CCG011703.1, CCG012068.1, CCG012329.1, CCG013127.1, CCG013229.1, CCG013434…
233	Calcium signaling pathway	72	126	0.8927	1	ko04020	CCG000016.1, CCG000205.1, CCG002225.1, CCG002308.1, CCG002335.1, CCG002903.1, CCG004536.1, CCG004760.1, CCG004903.1, CCG004983.1, CCG005460.1, CCG007951.1, CCG008118.1, CCG008307.1, CCG008360.1, CCG009781.1, CCG009782.1, CCG010304.1, CCG010631.1, CCG011055.1, CCG011681.1, CCG012318.1, CCG013110.1, CCG013378.1, CCG013470.2, CCG013806.1, CCG014647.1, CCG015155.1, CCG015457.1, CCG015473.1, CCG015971…
234	VEGF signaling pathway	43	77	0.894025	1	ko04370	CCG000789.1, CCG000886.1, CCG001169.1, CCG002065.1, CCG002225.1, CCG004362.1, CCG006390.1, CCG006670.1, CCG007877.1, CCG008079.1, CCG008118.1, CCG008404.1, CCG009919.1, CCG010259.1, CCG010672.1, CCG012318.1, CCG012329.1, CCG012782.1, CCG013127.1, CCG013229.1, CCG013434.1, CCG014535.1, CCG014647.1, CCG015283.1, CCG015351.1, CCG015473.1, CCG015502.2, CCG016365.1, CCG016394.1, CCG016528.1, CCG016966…
235	RNA degradation	144	248	0.916679	1	ko03018	CCG000325.1, CCG000806.1, CCG001043.1, CCG001461.1, CCG002005.1, CCG002067.1, CCG002085.1, CCG002152.1, CCG002610.2, CCG002611.1, CCG002793.1, CCG002994.1, CCG003345.1, CCG003898.4, CCG003993.1, CCG004345.1, CCG004363.1, CCG004448.2, CCG004580.1, CCG004699.1, CCG004895.1, CCG005104.1, CCG005124.1, CCG005207.1, CCG005524.1, CCG005884.1, CCG006108.1, CCG006659.1, CCG006846.1, CCG006866.1, CCG007316…
236	Complement and coagulation cascades	33	61	0.921452	1	ko04610	CCG001195.1, CCG001654.1, CCG001667.1, CCG001681.1, CCG003253.1, CCG003312.2, CCG003885.1, CCG003939.1, CCG004790.1, CCG005219.1, CCG006216.1, CCG007986.1, CCG008452.2, CCG010690.1, CCG011024.1, CCG012090.1, CCG014539.1, CCG014785.1, CCG016212.1, CCG016437.1, CCG016863.1, CCG020041.1, CCG021653.1, CCG022088.1, CCG022198.1, CCG023565.1, CCG024879.1, CCG024999.1, CCG025263.1, CCG025303.1, CCG025925…
237	Salivary secretion	55	99	0.925553	1	ko04970	CCG000016.1, CCG002308.1, CCG002335.1, CCG003830.1, CCG004309.1, CCG004903.1, CCG007049.1, CCG008118.1, CCG008360.1, CCG008788.2, CCG009238.1, CCG009781.1, CCG009782.1, CCG009786.1, CCG010304.1, CCG012061.1, CCG012738.1, CCG013470.2, CCG014000.1, CCG014106.1, CCG015457.1, CCG015473.1, CCG015971.1, CCG016365.1, CCG016374.2, CCG016621.1, CCG017693.1, CCG018062.1, CCG018119.1, CCG019191.1, CCG019397…
238	Indole alkaloid biosynthesis	2	5	0.928165	1	ko00901	CCG008776.1, CCG012167.1
239	Sulfur metabolism	13	26	0.928209	1	ko00920	CCG000331.1, CCG003195.1, CCG004535.1, CCG004741.1, CCG005190.1, CCG006316.3, CCG006595.1, CCG008333.1, CCG012811.1, CCG015986.1, CCG020908.1, CCG025639.1, CCG027038.1
240	Long-term potentiation	41	76	0.94252	1	ko04720	CCG001210.1, CCG002225.1, CCG002308.1, CCG002335.1, CCG004903.1, CCG007435.1, CCG007436.1, CCG007877.1, CCG008118.1, CCG008319.2, CCG009781.1, CCG009782.1, CCG010304.1, CCG011618.1, CCG011702.1, CCG011703.1, CCG012318.1, CCG012329.1, CCG013470.2, CCG014463.1, CCG014939.1, CCG015357.1, CCG015457.1, CCG015473.1, CCG015971.1, CCG016365.1, CCG016528.1, CCG019397.1, CCG020128.1, CCG020136.1, CCG021297…
241	Sulfur relay system	10	21	0.942585	1	ko04122	CCG009703.1, CCG011983.2, CCG015866.1, CCG016032.1, CCG019012.1, CCG020030.1, CCG024432.2, CCG024831.1, CCG024832.1, CCG027011.1
242	Propanoate metabolism	57	104	0.94834	1	ko00640	CCG000107.1, CCG000335.1, CCG000449.1, CCG002620.1, CCG002705.1, CCG002759.1, CCG003020.1, CCG003742.1, CCG003852.1, CCG003951.1, CCG003957.1, CCG004715.1, CCG005588.1, CCG005743.1, CCG005747.1, CCG005826.1, CCG006583.1, CCG007465.1, CCG007756.1, CCG007967.1, CCG008080.1, CCG008914.1, CCG009246.1, CCG011190.1, CCG011310.1, CCG012408.1, CCG012576.1, CCG013545.1, CCG014189.1, CCG015642.1, CCG015902…
243	Inositol phosphate metabolism	76	137	0.953889	1	ko00562	CCG000245.1, CCG000529.1, CCG000781.1, CCG000789.1, CCG000942.1, CCG001520.1, CCG001642.1, CCG001734.1, CCG001853.1, CCG002553.1, CCG002620.1, CCG002705.1, CCG003052.2, CCG003403.1, CCG003742.1, CCG003951.1, CCG005177.1, CCG005743.1, CCG005747.1, CCG007465.1, CCG007686.1, CCG008080.1, CCG009848.1, CCG010013.1, CCG010259.1, CCG010969.1, CCG011311.1, CCG011658.1, CCG012189.1, CCG012377.1, CCG012959…
244	MAPK signaling pathway - fly	19	38	0.954428	1	ko04013	CCG002349.1, CCG004238.1, CCG005311.1, CCG007877.1, CCG008892.2, CCG009177.1, CCG009980.1, CCG010613.1, CCG010631.1, CCG012329.1, CCG016528.1, CCG018930.1, CCG019420.2, CCG019460.1, CCG019680.1, CCG022669.1, CCG025707.1, CCG028243.1, CCG028558.1
245	Mucin type O-Glycan biosynthesis	19	38	0.954428	1	ko00512	CCG001756.1, CCG003355.1, CCG003551.1, CCG009032.1, CCG013966.1, CCG015467.1, CCG015469.1, CCG015471.1, CCG018437.1, CCG018522.1, CCG019519.1, CCG020161.3, CCG020815.1, CCG021370.1, CCG023275.1, CCG025703.1, CCG025927.1, CCG025929.1, CCG026425.1
246	Mineral absorption	33	63	0.956227	1	ko04978	CCG000927.1, CCG002327.1, CCG003104.1, CCG003188.1, CCG003878.1, CCG004309.1, CCG006345.1, CCG006604.1, CCG007603.1, CCG009424.1, CCG010889.2, CCG011742.1, CCG011743.1, CCG011744.1, CCG015451.1, CCG016621.1, CCG017693.1, CCG018316.1, CCG018455.1, CCG019889.1, CCG021066.1, CCG021067.1, CCG023072.1, CCG023308.1, CCG023385.1, CCG024064.1, CCG025166.1, CCG026125.1, CCG026253.1, CCG027178.1, CCG027262…
247	Plant hormone signal transduction	5	12	0.9585	1	ko04075	CCG001720.1, CCG012504.1, CCG013454.1, CCG016194.1, CCG023821.1
248	Circadian rhythm - fly	10	22	0.964575	1	ko04711	CCG000800.2, CCG002226.1, CCG008862.1, CCG010370.1, CCG011398.1, CCG017793.1, CCG018310.1, CCG019978.1, CCG027949.1, CCG028513.1
249	Purine metabolism	236	408	0.967133	1	ko00230	CCG000016.1, CCG000209.1, CCG000217.1, CCG000355.1, CCG000391.1, CCG000489.1, CCG000535.1, CCG000837.1, CCG001276.1, CCG001352.1, CCG001501.1, CCG001509.1, CCG001510.1, CCG001676.1, CCG001677.1, CCG002093.1, CCG002470.1, CCG002675.1, CCG002724.1, CCG002802.1, CCG002919.1, CCG002925.1, CCG003103.1, CCG003112.1, CCG003402.1, CCG003459.1, CCG003584.1, CCG003677.1, CCG003870.1, CCG003881.2, CCG004191…
250	Bisphenol degradation	99	181	0.983214	1	ko00363	CCG000566.1, CCG000568.1, CCG000569.2, CCG000840.1, CCG000859.1, CCG000860.1, CCG000861.1, CCG001048.1, CCG001049.1, CCG003722.1, CCG003724.1, CCG003725.2, CCG003921.1, CCG004239.3, CCG004240.1, CCG004241.1, CCG004242.1, CCG004662.1, CCG005055.1, CCG007066.1, CCG007618.1, CCG007628.1, CCG007720.1, CCG008279.1, CCG009072.1, CCG009294.1, CCG009675.1, CCG010568.1, CCG010591.1, CCG010715.1, CCG011045…
251	Phototransduction	17	38	0.990357	1	ko04744	CCG002335.1, CCG008685.1, CCG009446.1, CCG009781.1, CCG009782.1, CCG010304.1, CCG012362.1, CCG012573.1, CCG013048.1, CCG013470.2, CCG017806.1, CCG019397.1, CCG020128.1, CCG024519.1, CCG024548.1, CCG024952.1, CCG027544.1
252	Phototransduction - fly	41	83	0.993289	1	ko04745	CCG000689.1, CCG001376.1, CCG002308.1, CCG002335.1, CCG003947.1, CCG006366.1, CCG006726.1, CCG007894.1, CCG008118.1, CCG009781.1, CCG009782.1, CCG009808.1, CCG010304.1, CCG010368.1, CCG010408.1, CCG013142.1, CCG013470.2, CCG013676.1, CCG013915.1, CCG015457.1, CCG015473.1, CCG016365.1, CCG019397.1, CCG019621.1, CCG020128.1, CCG020136.1, CCG020552.1, CCG020553.1, CCG022193.1, CCG022345.1, CCG024334…
253	Taste transduction	6	17	0.993599	1	ko04742	CCG004903.1, CCG008360.1, CCG015971.1, CCG021297.1, CCG024548.1, CCG028602.1
254	Glycosylphosphatidylinositol(GPI)-anchor biosynthesis	22	49	0.995227	1	ko00563	CCG001790.1, CCG001798.1, CCG002619.1, CCG002714.3, CCG003650.1, CCG004806.1, CCG005025.1, CCG005197.1, CCG005418.1, CCG007330.1, CCG011481.4, CCG012407.1, CCG013131.1, CCG014839.1, CCG015088.1, CCG015802.1, CCG018769.1, CCG020653.1, CCG022209.1, CCG026370.1, CCG026429.2, CCG028332.1
255	Vasopressin-regulated water reabsorption	48	97	0.995836	1	ko04962	CCG000194.1, CCG000343.2, CCG001779.1, CCG003342.1, CCG004903.1, CCG004924.2, CCG006387.1, CCG006764.1, CCG007040.1, CCG007142.1, CCG007356.1, CCG007977.1, CCG008346.1, CCG008360.1, CCG008772.1, CCG008788.2, CCG010402.1, CCG010915.1, CCG012085.1, CCG013202.1, CCG013302.1, CCG013652.1, CCG015875.1, CCG015876.1, CCG015971.1, CCG016859.1, CCG017001.1, CCG017208.1, CCG017892.1, CCG018918.1, CCG019329…
256	Maturity onset diabetes of the young	7	20	0.996381	1	ko04950	CCG008374.1, CCG018295.1, CCG019195.1, CCG021891.1, CCG021893.1, CCG026721.1, CCG026990.1
257	Tropane, piperidine and pyridine alkaloid biosynthesis	42	87	0.996896	1	ko00960	CCG000399.1, CCG001138.1, CCG001139.1, CCG001140.1, CCG001141.1, CCG002765.1, CCG003730.1, CCG005096.1, CCG006497.1, CCG007618.1, CCG007628.1, CCG007795.1, CCG007796.1, CCG007797.1, CCG007798.1, CCG007799.1, CCG009269.1, CCG009270.1, CCG009271.1, CCG011010.1, CCG011480.1, CCG012768.3, CCG015724.1, CCG016907.1, CCG016910.1, CCG018598.1, CCG018599.1, CCG019301.1, CCG020305.1, CCG020306.1, CCG020310…
258	Notch signaling pathway	57	116	0.998375	1	ko04330	CCG002048.1, CCG002273.1, CCG002363.1, CCG002683.1, CCG003179.1, CCG004728.1, CCG004945.1, CCG006678.1, CCG006744.1, CCG006949.1, CCG007277.1, CCG007806.1, CCG008123.1, CCG008371.1, CCG008547.1, CCG008681.1, CCG008767.3, CCG009407.1, CCG009862.1, CCG010479.1, CCG010496.1, CCG010552.1, CCG011402.1, CCG013028.1, CCG013070.1, CCG013272.2, CCG013301.1, CCG013614.1, CCG014659.1, CCG014939.1, CCG015311…
259	Cell cycle	198	397	1	1	ko04110	CCG000045.1, CCG000208.1, CCG000251.1, CCG000279.1, CCG001101.1, CCG001698.1, CCG001784.1, CCG001785.1, CCG001810.1, CCG001831.1, CCG002250.2, CCG002254.1, CCG002269.1, CCG002435.1, CCG002942.1, CCG003284.1, CCG003285.1, CCG003286.1, CCG003370.1, CCG003904.1, CCG004012.2, CCG004162.1, CCG004233.1, CCG004331.1, CCG004452.1, CCG004636.1, CCG004688.1, CCG004782.1, CCG005010.1, CCG005023.1, CCG005081…
260	Systemic lupus erythematosus	36	126	1	1	ko05322	CCG002947.1, CCG004149.1, CCG004955.1, CCG005067.1, CCG005944.1, CCG007810.2, CCG008559.1, CCG008560.1, CCG008653.1, CCG009572.1, CCG009740.2, CCG010024.1, CCG010646.1, CCG010647.1, CCG012584.1, CCG013617.1, CCG014772.1, CCG016212.1, CCG017564.1, CCG018320.1, CCG018893.1, CCG020832.1, CCG022673.1, CCG022898.1, CCG024017.1, CCG024857.1, CCG025263.1, CCG025877.1, CCG026225.1, CCG026474.1, CCG026840…
261	Galactose metabolism	137	331	1	1	ko00052	CCG000451.1, CCG000608.1, CCG000690.1, CCG000862.1, CCG001361.1, CCG001501.1, CCG001590.1, CCG001591.1, CCG001592.1, CCG001593.1, CCG001815.1, CCG002599.1, CCG002630.1, CCG003215.3, CCG003220.2, CCG003640.1, CCG004165.1, CCG004270.1, CCG004412.1, CCG004907.1, CCG005034.1, CCG005114.1, CCG005115.1, CCG005267.4, CCG005275.1, CCG005380.1, CCG005617.1, CCG005723.1, CCG006020.1, CCG006151.1, CCG006603…
262	Starch and sucrose metabolism	176	371	1	1	ko00500	CCG000070.1, CCG000362.1, CCG000431.1, CCG000451.1, CCG000608.1, CCG000690.1, CCG000862.1, CCG001361.1, CCG001501.1, CCG001815.1, CCG001885.1, CCG002182.1, CCG002183.1, CCG002316.1, CCG002317.1, CCG002501.1, CCG002630.1, CCG003144.1, CCG003220.2, CCG003640.1, CCG004165.1, CCG004270.1, CCG004412.1, CCG004530.1, CCG004907.1, CCG005034.1, CCG005114.1, CCG005115.1, CCG005267.4, CCG005275.1, CCG005380…
263	Carbohydrate digestion and absorption	107	294	1	1	ko04973	CCG000451.1, CCG000608.1, CCG000690.1, CCG000789.1, CCG001361.1, CCG001590.1, CCG001591.1, CCG001592.1, CCG001593.1, CCG001815.1, CCG002065.1, CCG002182.1, CCG002183.1, CCG002630.1, CCG003144.1, CCG003220.2, CCG003640.1, CCG004270.1, CCG004309.1, CCG004362.1, CCG004412.1, CCG004907.1, CCG005034.1, CCG005114.1, CCG005115.1, CCG005275.1, CCG005380.1, CCG005617.1, CCG005723.1, CCG006020.1, CCG006151…
264	Terpenoid backbone biosynthesis	23	85	1	1	ko00900	CCG001102.1, CCG002008.1, CCG002201.1, CCG003249.1, CCG003369.1, CCG005923.1, CCG006516.1, CCG008629.1, CCG008654.1, CCG012002.1, CCG012297.1, CCG013660.1, CCG015411.1, CCG016020.1, CCG018786.1, CCG021057.1, CCG022122.1, CCG022134.1, CCG023323.1, CCG024095.1, CCG024637.1, CCG027363.1, CCG028068.1
265	Glutamatergic synapse	74	292	1	1	ko04724	CCG000016.1, CCG000472.1, CCG000827.1, CCG001632.1, CCG002225.1, CCG002308.1, CCG002360.1, CCG002944.1, CCG004117.1, CCG004291.1, CCG004844.1, CCG004903.1, CCG005028.1, CCG005543.1, CCG005591.1, CCG006198.1, CCG007232.1, CCG007297.1, CCG007676.1, CCG007677.1, CCG008118.1, CCG008360.1, CCG008376.1, CCG008955.1, CCG009870.1, CCG009919.1, CCG009940.1, CCG010427.1, CCG010714.1, CCG012318.1, CCG013127…
266	Ubiquitin mediated proteolysis	227	457	1	1	ko04120	CCG000045.1, CCG000136.1, CCG000208.1, CCG000251.1, CCG000279.1, CCG001101.1, CCG001357.1, CCG001575.1, CCG001635.1, CCG001784.1, CCG001785.1, CCG001925.1, CCG002190.1, CCG002250.2, CCG002269.1, CCG002352.1, CCG002368.1, CCG002435.1, CCG002478.1, CCG002795.1, CCG003060.1, CCG003120.1, CCG003284.1, CCG003285.1, CCG003286.1, CCG003441.1, CCG003686.1, CCG004037.1, CCG004134.1, CCG004331.1, CCG004452…
267	Zeatin biosynthesis	24	90	1	1	ko00908	CCG000255.1, CCG000442.1, CCG002797.1, CCG003736.1, CCG006537.1, CCG008519.1, CCG008881.1, CCG009057.1, CCG010795.1, CCG010916.1, CCG011674.1, CCG012871.1, CCG014142.1, CCG014244.1, CCG015838.1, CCG018696.1, CCG020284.1, CCG022037.1, CCG024202.1, CCG024835.1, CCG025022.1, CCG025213.1, CCG026725.1, CCG028155.1
268	Cell cycle - yeast	172	360	1	1	ko04111	CCG000045.1, CCG000208.1, CCG000251.1, CCG000279.1, CCG001101.1, CCG001166.1, CCG001784.1, CCG001785.1, CCG001810.1, CCG001854.1, CCG002250.2, CCG002254.1, CCG002269.1, CCG002435.1, CCG002711.1, CCG002942.1, CCG003100.1, CCG003284.1, CCG003285.1, CCG003286.1, CCG003322.1, CCG003904.1, CCG004012.2, CCG004136.1, CCG004162.1, CCG004331.1, CCG004452.1, CCG004636.1, CCG004973.1, CCG005023.1, CCG005501…
269	Neuroactive ligand-receptor interaction	181	481	1	1	ko04080	CCG000252.1, CCG000319.1, CCG000320.1, CCG000321.1, CCG000602.1, CCG000827.1, CCG001126.1, CCG001195.1, CCG001214.1, CCG001325.2, CCG001632.1, CCG001779.1, CCG002325.1, CCG002360.1, CCG002839.1, CCG002924.1, CCG002944.1, CCG003452.1, CCG003453.1, CCG003483.1, CCG003493.1, CCG004117.1, CCG004396.1, CCG004758.1, CCG004844.1, CCG005199.1, CCG005200.1, CCG005397.1, CCG005591.1, CCG005899.1, CCG006198…
270	Progesterone-mediated oocyte maturation	112	289	1	1	ko04914	CCG000016.1, CCG000208.1, CCG000251.1, CCG000279.1, CCG000789.1, CCG001210.1, CCG002065.1, CCG002250.2, CCG002269.1, CCG002435.1, CCG003480.1, CCG004331.1, CCG004362.1, CCG004452.1, CCG004782.1, CCG004903.1, CCG005023.1, CCG005081.1, CCG005501.1, CCG005585.1, CCG005609.1, CCG007181.1, CCG007211.1, CCG007238.1, CCG007269.1, CCG007403.1, CCG007710.1, CCG007723.1, CCG007877.1, CCG007916.1, CCG008218…
