# Supplementary material for: Developmental piRNA profiles of the invasive vector mosquito Aedes albopictus
Source: Parasit Vectors. 2016 Sep 29;9:524. doi: 10.1186/s13071-016-1815-8 (PMC5041409; doi:10.1186/s13071-016-1815-8)
Supplement: Additional file 10: Table S6. — The cluster distribution of piRNAs in the Aedes albopictus genome. (XLS 268 kb) [file 13071_2016_1815_MOESM10_ESM.xls]

## Sheet: Sheet1
Table S6. The cluster distribution of piRNAs in the Aedes albopictus genome.
piRNA clusters were defined into four types:divergent, sense, antisense,and mixed. When clusters were scanned along the genome, if five consecutive loci only from one strand in a cluster logically classified the cluster as either a sense or antisense type, while five consecutive loci were identified on both the plus- and antisense searches, and the sense loci were located downstream of antisense …
Cluster ID	Location （start, end）			span	Stand	Unique piRNAs	Total reads of clustered piRNAs	TPM	coding gene Num	Coding gene region	intergenic Num	intergenic region	TE Num	TE region
Cluster1	scaffold18	592927	599992	7065	antisense	37	17450	82.8236	0	none	1	intergenic:scaffold18:592927-599992	1	TP593685:scaffold18:592927-592951
Cluster2	scaffold10	630471	651870	21399	sense	50	34717	164.779	0	none	1	intergenic:scaffold10:630471-651870	8	Denovo_TE3150027:scaffold10:633271-633650;TE1172164:scaffold10:635943-636108;Denovo_TE3150035:scaffold10:643774-645203;Denovo_TE3150039:scaffold10:646934-647115;Denovo_TE3150043:scaffold10:649510-649529;Denovo_TE3150044:scaffold10:649530-649583;Denovo_TE3150047:scaffold10:649841-649962;Denovo_TE3150049:scaffold10:650365-650751
Cluster3	scaffold9	672714	673615	901	sense	27	19467	92.3969	0	none	1	intergenic:scaffold9:672714-673615	0	none
Cluster4	scaffold7	260767	261157	390	sense	17	11562	54.8771	1	CCG023538.1:scaffold7:260767-261157	0	none	0	none
Cluster5	scaffold16	1011	1689	678	sense	13	4831	22.9295	0	none	1	intergenic:scaffold16:1011-1689	0	none
Cluster6	scaffold56	170177	176755	6578	sense	53	42775	203.024	0	none	1	intergenic:scaffold56:170177-176755	0	none
Cluster7	scaffold45	628539	628839	300	antisense	10	7711	36.599	0	none	1	intergenic:scaffold45:628539-628839	1	Denovo_TE4340812:scaffold45:628539-628559
Cluster8	scaffold45	761747	763382	1635	sense	14	11060	52.4945	0	none	1	intergenic:scaffold45:761747-763382	1	Denovo_TE4341174:scaffold45:761747-763382
Cluster9	scaffold57	1873	2261	388	antisense	13	7023	33.3335	0	none	1	intergenic:scaffold57:1873-2261	0	none
Cluster10	scaffold58	544666	544829	163	sense	14	15646	74.2612	0	none	1	intergenic:scaffold58:544666-544829	0	none
Cluster11	scaffold61	475008	475355	347	sense	18	18076	85.7948	0	none	1	intergenic:scaffold61:475008-475355	0	none
Cluster12	scaffold43	51520	51643	123	antisense	12	5985	28.4068	0	none	1	intergenic:scaffold43:51520-51643	0	none
Cluster13	scaffold71	54668	144035	89367	sense	697	6353576	30156.2	0	none	1	intergenic:scaffold71:54668-144035	120	Denovo_TE4652460:scaffold71:54668-55023;Denovo_TE4652461:scaffold71:55621-55650;Denovo_TE4652462:scaffold71:55651-58557;TP842083:scaffold71:58558-58998;TP842084:scaffold71:58999-59367;Denovo_TE4652462:scaffold71:59368-60431;TE1697854:scaffold71:60432-60586;Denovo_TE4652462:scaffold71:60587-60665;TP842085:scaffold71:60666-61124;TE1697856:scaffold71:61125-61342;Denovo_TE4652462:scaffold71:61343-620…
Cluster14	scaffold78	134225	134600	375	sense	12	6454	30.6328	0	none	1	intergenic:scaffold78:134225-134600	0	none
Cluster15	scaffold89	100956	101601	645	sense	18	20434	96.9866	0	none	1	intergenic:scaffold89:100956-101601	0	none
Cluster16	scaffold91	195046	198821	3775	sense	20	11875	56.3627	0	none	1	intergenic:scaffold91:195046-198821	3	Denovo_TE4961029:scaffold91:195241-195350;Denovo_TE4961030:scaffold91:195351-196899;Denovo_TE4961032:scaffold91:197683-197744
Cluster17	scaffold91	301836	304455	2619	antisense	20	23363	110.889	0	none	1	intergenic:scaffold91:301836-304455	1	Denovo_TE4961320:scaffold91:301836-301844
Cluster18	scaffold91	347982	364110	16128	antisense	50	40463	192.051	0	none	1	intergenic:scaffold91:347982-364110	15	TE1805985:scaffold91:348522-348651;TE1805987:scaffold91:349967-350094;Denovo_TE4961398:scaffold91:350095-350144;TE1805988:scaffold91:351130-351168;Denovo_TE4961400:scaffold91:351169-351331;TP894956:scaffold91:351332-351356;Denovo_TE4961403:scaffold91:355202-355741;TP894959:scaffold91:355742-356410;Denovo_TE4961405:scaffold91:356411-357889;TP894960:scaffold91:357890-357909;TP894961:scaffold91:3579…
Cluster19	scaffold100	183857	184471	614	sense	19	19962	94.7463	0	none	1	intergenic:scaffold100:183857-184471	0	none
Cluster20	scaffold100	403108	403457	349	antisense	18	18076	85.7948	0	none	1	intergenic:scaffold100:403108-403457	0	none
Cluster21	scaffold99	186432	193449	7017	divergent	28	137852	654.292	0	none	1	intergenic:scaffold99:186432-193449	15	Denovo_TE5261432:scaffold99:187012-187046;Denovo_TE5261434:scaffold99:187180-187266;Denovo_TE5261435:scaffold99:188663-188694;Denovo_TE5261436:scaffold99:188695-188706;Denovo_TE5261435:scaffold99:188707-188763;Denovo_TE5261439:scaffold99:188843-188911;Denovo_TE5261440:scaffold99:188924-188958;Denovo_TE5261442:scaffold99:189086-189170;Denovo_TE5261443:scaffold99:190612-190805;Denovo_TE5261445:scaf…
Cluster22	scaffold116_0	240579	241363	784	sense	15	10495	49.8128	1	CCG002303.1:scaffold116_0:240579-241363	0	none	0	none
Cluster23	scaffold106	277044	287365	10321	sense	33	34018	161.461	0	none	1	intergenic:scaffold106:277044-287365	0	none
Cluster24	scaffold119	27190	54858	27668	sense	50	30598	145.228	0	none	1	intergenic:scaffold119:27190-54858	9	Denovo_TE5551136:scaffold119:34408-34432;Denovo_TE5551137:scaffold119:34433-34629;Denovo_TE5551141:scaffold119:36716-37231;Denovo_TE5551147:scaffold119:39283-39778;Denovo_TE5551156:scaffold119:46403-46811;Denovo_TE5551157:scaffold119:46812-46906;Denovo_TE5551163:scaffold119:52087-52314;Denovo_TE5551165:scaffold119:52315-52426;Denovo_TE5551167:scaffold119:54463-54564
Cluster25	scaffold126	622665	623077	412	antisense	16	30420	144.383	1	CCG003357.1:scaffold126:622665-623077	0	none	1	Denovo_TE5555539:scaffold126:622665-623077
Cluster26	scaffold130	145411	151891	6480	antisense	31	60533	287.31	0	none	1	intergenic:scaffold130:145411-151891	2	Denovo_TE0283404:scaffold130:145411-145776;Denovo_TE0283405:scaffold130:151466-151891
Cluster27	scaffold157	6971	43556	36585	sense	66	43302	205.526	1	CCG006286.1:scaffold157:32262-32855	2	intergenic:scaffold157:6971-32261;intergenic:scaffold157:32856-43556	12	Denovo_TE0868016:scaffold157:10470-10598;Denovo_TE0868021:scaffold157:13049-13122;Denovo_TE0868022:scaffold157:13154-14145;Denovo_TE0868029:scaffold157:18174-18296;Denovo_TE0868030:scaffold157:18297-18521;Denovo_TE0868032:scaffold157:18522-18613;Denovo_TE0868038:scaffold157:25675-25773;Denovo_TE0868039:scaffold157:25774-25938;Denovo_TE0868041:scaffold157:26028-26417;TP150185:scaffold157:31028-313…
Cluster28	scaffold182	249322	249439	117	antisense	16	21386	101.505	0	none	1	intergenic:scaffold182:249322-249439	0	none
Cluster29	scaffold182	517899	518846	947	sense	10	8575	40.6998	1	CCG008046.2:scaffold182:517899-518846	0	none	0	none
Cluster30	scaffold186	141135	141277	142	sense	10	6615	31.397	0	none	1	intergenic:scaffold186:141135-141277	0	none
Cluster31	scaffold225	206340	209564	3224	sense	15	10214	48.4791	0	none	1	intergenic:scaffold225:206340-209564	10	Denovo_TE2027376:scaffold225:206340-206519;Denovo_TE2027377:scaffold225:206520-206605;Denovo_TE2027378:scaffold225:206606-206672;Denovo_TE2027379:scaffold225:207403-207732;Denovo_TE2027380:scaffold225:207828-208067;Denovo_TE2027381:scaffold225:208068-208095;TP354012:scaffold225:208387-208419;TP354013:scaffold225:208420-208449;TE0728733:scaffold225:208450-208842;TP354015:scaffold225:208843-208934
Cluster32	scaffold232	474656	474956	300	antisense	10	7711	36.599	0	none	1	intergenic:scaffold232:474656-474956	0	none
Cluster33	scaffold250	169388	169878	490	sense	14	9359	44.421	0	none	1	intergenic:scaffold250:169388-169878	1	Denovo_TE2323821:scaffold250:169388-169449
Cluster34	scaffold275	192813	193109	296	antisense	10	7472	35.4646	0	none	1	intergenic:scaffold275:192813-193109	0	none
Cluster35	scaffold278	240677	243705	3028	antisense	17	10832	51.4123	0	none	1	intergenic:scaffold278:240677-243705	0	none
Cluster36	scaffold282	80728	87259	6531	antisense	23	13857	65.77	0	none	1	intergenic:scaffold282:80728-87259	1	Denovo_TE2770335:scaffold282:85239-86899
Cluster37	scaffold282	201824	202236	412	sense	16	30420	144.383	0	none	1	intergenic:scaffold282:201824-202236	1	Denovo_TE2770622:scaffold282:201824-202236
Cluster38	scaffold339	337938	344858	6920	antisense	38	32029	152.02	0	none	1	intergenic:scaffold339:337938-344858	1	Denovo_TE3223521:scaffold339:344496-344858
Cluster39	scaffold353	45268	49247	3979	antisense	13	11661	55.347	0	none	1	intergenic:scaffold353:45268-49247	15	Denovo_TE3247556:scaffold353:45456-45587;Denovo_TE3247557:scaffold353:45669-45833;Denovo_TE3247558:scaffold353:45841-46060;Denovo_TE3247562:scaffold353:46106-46135;Denovo_TE3247564:scaffold353:46225-46233;Denovo_TE3247565:scaffold353:46234-46234;Denovo_TE3247566:scaffold353:46235-46293;Denovo_TE3247564:scaffold353:46294-46300;Denovo_TE3247567:scaffold353:46301-46551;Denovo_TE3247568:scaffold353:4…
Cluster40	scaffold368	342473	404547	62074	sense	209	371534	1763.42	0	none	1	intergenic:scaffold368:342473-404547	18	Denovo_TE3268832:scaffold368:343432-343613;Denovo_TE3268836:scaffold368:347313-347406;Denovo_TE3268845:scaffold368:351805-352060;Denovo_TE3268848:scaffold368:352168-352610;Denovo_TE3268857:scaffold368:358382-359039;Denovo_TE3268869:scaffold368:371954-372221;Denovo_TE3268875:scaffold368:375752-375870;Denovo_TE3268877:scaffold368:375969-376023;Denovo_TE3268887:scaffold368:381280-381281;TE1212975:sc…
Cluster41	scaffold368	460243	461635	1392	antisense	15	6183	29.3466	0	none	1	intergenic:scaffold368:460243-461635	0	none
Cluster42	scaffold372	220127	220759	632	antisense	12	12382	58.7691	0	none	1	intergenic:scaffold372:220127-220759	0	none
Cluster43	scaffold406	336549	336799	250	antisense	18	18076	85.7948	1	CCG016269.1:scaffold406:336549-336799	0	none	0	none
Cluster44	scaffold417	27668	28015	347	sense	10	7488	35.5406	0	none	1	intergenic:scaffold417:27668-28015	0	none
Cluster45	scaffold435	365268	365554	286	sense	10	8839	41.9529	0	none	1	intergenic:scaffold435:365268-365554	0	none
Cluster46	scaffold437	251987	253714	1727	sense	11	10103	47.9522	0	none	1	intergenic:scaffold437:251987-253714	1	Denovo_TE3354494:scaffold437:251987-253714
Cluster47	scaffold447	294466	294784	318	antisense	15	15942	75.6661	0	none	1	intergenic:scaffold447:294466-294784	0	none
Cluster48	scaffold463	5833	7860	2027	antisense	11	4758	22.5831	0	none	1	intergenic:scaffold463:5833-7860	3	Denovo_TE3386590:scaffold463:6265-6392;Denovo_TE3386591:scaffold463:6393-6438;TP629272:scaffold463:7792-7860
Cluster49	scaffold462	10509	14874	4365	sense	21	7212	34.2306	0	none	1	intergenic:scaffold462:10509-14874	0	none
Cluster50	scaffold462	242921	243636	715	sense	18	11503	54.5971	1	CCG017850.1:scaffold462:242921-243636	0	none	0	none
Cluster51	scaffold469	445478	445610	132	sense	11	13512	64.1325	0	none	1	intergenic:scaffold469:445478-445610	0	none
Cluster52	scaffold471	353419	353561	142	antisense	10	6615	31.397	0	none	1	intergenic:scaffold471:353419-353561	0	none
Cluster53	scaffold485	302503	303218	715	sense	17	11080	52.5894	0	none	1	intergenic:scaffold485:302503-303218	0	none
Cluster54	scaffold507	215571	215887	316	sense	15	15942	75.6661	0	none	1	intergenic:scaffold507:215571-215887	0	none
Cluster55	scaffold514	5313	8642	3329	sense	12	8146	38.6636	0	none	1	intergenic:scaffold514:5313-8642	6	Denovo_TE3445432:scaffold514:5946-6343;Denovo_TE3445433:scaffold514:6577-6653;Denovo_TE3445435:scaffold514:7582-7795;Denovo_TE3445436:scaffold514:7804-8298;TP638973:scaffold514:8299-8378;TP638975:scaffold514:8379-8642
Cluster56	scaffold517	366450	367535	1085	sense	33	64135	304.406	0	none	1	intergenic:scaffold517:366450-367535	1	Denovo_TE3483894:scaffold517:367105-367535
Cluster57	scaffold553	357395	357744	349	antisense	18	18076	85.7948	0	none	1	intergenic:scaffold553:357395-357744	0	none
Cluster58	scaffold575	230337	231054	717	antisense	14	9761	46.329	1	CCG020844.1:scaffold575:230337-231054	0	none	0	none
Cluster59	scaffold615	383975	384387	412	antisense	16	30420	144.383	0	none	1	intergenic:scaffold615:383975-384387	0	none
Cluster60	scaffold632	285205	291424	6219	antisense	31	60533	287.31	0	none	1	intergenic:scaffold632:285205-291424	1	TP664389:scaffold632:291413-291424
Cluster61	scaffold624	173604	173906	302	antisense	11	7928	37.6289	0	none	1	intergenic:scaffold624:173604-173906	0	none
Cluster62	scaffold627	300657	301469	812	sense	21	17704	84.0291	0	none	1	intergenic:scaffold627:300657-301469	0	none
Cluster63	scaffold641	245138	248275	3137	antisense	15	12255	58.1663	0	none	1	intergenic:scaffold641:245138-248275	0	none
Cluster64	scaffold633	207529	207907	378	antisense	11	5980	28.3831	0	none	1	intergenic:scaffold633:207529-207907	0	none
Cluster65	scaffold679	290459	290759	300	sense	10	7711	36.599	0	none	1	intergenic:scaffold679:290459-290759	0	none
Cluster66	scaffold691	220903	221205	302	antisense	11	7928	37.6289	1	CCG023371.1:scaffold691:220903-221205	0	none	0	none
Cluster67	scaffold704	43088	49916	6828	antisense	34	22355	106.104	0	none	1	intergenic:scaffold704:43088-49916	1	Denovo_TE3659840:scaffold704:43088-43126
Cluster68	scaffold697	139518	139767	249	antisense	18	18076	85.7948	0	none	1	intergenic:scaffold697:139518-139767	0	none
Cluster69	scaffold710	243588	248826	5238	antisense	43	48900	232.096	0	none	1	intergenic:scaffold710:243588-248826	0	none
Cluster70	scaffold719	230373	237720	7347	antisense	35	22583	107.186	0	none	1	intergenic:scaffold719:230373-237720	0	none
Cluster71	scaffold722	262095	263781	1686	sense	24	25392	120.519	0	none	1	intergenic:scaffold722:262095-263781	0	none
Cluster72	scaffold748	130195	132352	2157	sense	22	69907	331.802	1	CCG024490.1:scaffold748:130195-132352	0	none	0	none
Cluster73	scaffold748	329624	329777	153	sense	13	15421	73.1932	0	none	1	intergenic:scaffold748:329624-329777	0	none
Cluster74	scaffold813	272312	274737	2425	antisense	10	5758	27.3294	0	none	1	intergenic:scaffold813:272312-274737	0	none
Cluster75	scaffold835	251675	252087	412	antisense	16	30420	144.383	0	none	1	intergenic:scaffold835:251675-252087	1	Denovo_TE3821926:scaffold835:251675-252087
Cluster76	scaffold858	106999	107679	680	antisense	10	4023	19.0945	0	none	1	intergenic:scaffold858:106999-107679	1	Denovo_TE3845778:scaffold858:106999-107005
Cluster77	scaffold920	147312	149947	2635	divergent	38	65847	312.532	0	none	1	intergenic:scaffold920:147312-149947	11	TE1439455:scaffold920:147312-148054;Denovo_TE3905016:scaffold920:148055-148315;TP717393:scaffold920:148316-148366;TE1439458:scaffold920:148367-148384;Denovo_TE3905017:scaffold920:148385-148385;Denovo_TE3905018:scaffold920:148386-148417;Denovo_TE3905019:scaffold920:148418-148755;Denovo_TE3905020:scaffold920:148756-148911;Denovo_TE3905021:scaffold920:148968-149215;Denovo_TE3905023:scaffold920:14922…
Cluster78	scaffold941	331891	332054	163	antisense	14	15646	74.2612	0	none	1	intergenic:scaffold941:331891-332054	0	none
Cluster79	scaffold922	290	30278	29988	antisense	220	182508	866.244	1	CCG027507.1:scaffold922:3129-3509	2	intergenic:scaffold922:290-3128;intergenic:scaffold922:3510-30278	6	TE1445634:scaffold922:8568-8683;TE1445635:scaffold922:9166-9233;TE1445637:scaffold922:11975-12025;Denovo_TE3923142:scaffold922:12054-13191;TP720235:scaffold922:13192-13305;Denovo_TE3923142:scaffold922:13306-28992
Cluster80	scaffold971	322962	323264	302	sense	10	4297	20.395	0	none	1	intergenic:scaffold971:322962-323264	1	Denovo_TE3956193:scaffold971:323260-323264
Cluster81	scaffold984	327110	327424	314	sense	12	13018	61.7878	1	CCG028425.2:scaffold984:327110-327424	0	none	0	none
Cluster82	scaffold1008	77509	79233	1724	sense	10	5387	25.5685	0	none	1	intergenic:scaffold1008:77509-79233	0	none
Cluster83	scaffold1014	295363	299806	4443	sense	14	7375	35.0042	0	none	1	intergenic:scaffold1014:295363-299806	0	none
Cluster84	scaffold1036_2	158065	158412	347	sense	15	15152	71.9165	0	none	1	intergenic:scaffold1036_2:158065-158412	0	none
Cluster85	scaffold1051	39941	39993	52	sense	15	37564	178.291	0	none	1	intergenic:scaffold1051:39941-39993	0	none
Cluster86	scaffold1084	8649	9295	646	sense	23	25191	119.565	0	none	1	intergenic:scaffold1084:8649-9295	0	none
Cluster87	scaffold1078	307626	312994	5368	sense	33	22057	104.69	0	none	1	intergenic:scaffold1078:307626-312994	0	none
Cluster88	scaffold1062	216253	216568	315	sense	15	15942	75.6661	1	CCG000867.1:scaffold1062:216253-216568	0	none	0	none
Cluster89	scaffold1179	240031	240530	499	antisense	16	10852	51.5072	0	none	1	intergenic:scaffold1179:240031-240530	0	none
Cluster90	scaffold1178	111081	112800	1719	antisense	10	9136	43.3625	0	none	1	intergenic:scaffold1178:111081-112800	1	Denovo_TE4161438:scaffold1178:111558-112800
Cluster91	scaffold1210	298871	306249	7378	sense	33	21090	100.1	0	none	1	intergenic:scaffold1210:298871-306249	0	none
Cluster92	scaffold1238	5997	7680	1683	antisense	20	14861	70.5353	0	none	1	intergenic:scaffold1238:5997-7680	0	none
Cluster93	scaffold1236	140934	141147	213	sense	10	9685	45.9683	0	none	1	intergenic:scaffold1236:140934-141147	0	none
Cluster94	scaffold1250	12126	18625	6499	sense	26	17989	85.3818	0	none	1	intergenic:scaffold1250:12126-18625	3	Denovo_TE4218910:scaffold1250:12284-12813;Denovo_TE4218912:scaffold1250:16866-16948;Denovo_TE4218913:scaffold1250:17053-17131
Cluster95	scaffold1256	131603	164886	33283	antisense	494	667191	3166.71	2	CCG003313.2:scaffold1256:144564-155894;CCG003314.1:scaffold1256:164605-164886	2	intergenic:scaffold1256:131603-144563;intergenic:scaffold1256:155895-164604	14	Denovo_TE4223680:scaffold1256:133776-133817;Denovo_TE4223685:scaffold1256:135265-135337;Denovo_TE4223687:scaffold1256:136145-136236;TE1549086:scaffold1256:143993-144111;Denovo_TE4223690:scaffold1256:149376-149477;Denovo_TE4223691:scaffold1256:149478-149574;TP770009:scaffold1256:149716-149830;TE1549091:scaffold1256:149831-150143;TP770010:scaffold1256:150144-150144;Denovo_TE4223709:scaffold1256:164…
Cluster96	scaffold1420	288786	288845	59	antisense	11	16110	76.4635	0	none	1	intergenic:scaffold1420:288786-288845	0	none
Cluster97	scaffold1428	105586	106195	609	antisense	20	23709	112.531	0	none	1	intergenic:scaffold1428:105586-106195	0	none
Cluster98	scaffold1455	255045	261945	6900	antisense	105	67092	318.441	0	none	1	intergenic:scaffold1455:255045-261945	0	none
Cluster99	scaffold1461	111223	111940	717	antisense	18	11503	54.5971	0	none	1	intergenic:scaffold1461:111223-111940	0	none
Cluster100	scaffold1469	205340	205657	317	antisense	15	15942	75.6661	0	none	1	intergenic:scaffold1469:205340-205657	1	TP803401:scaffold1469:205550-205606
Cluster101	scaffold1485	92961	93099	138	sense	11	5854	27.785	0	none	1	intergenic:scaffold1485:92961-93099	0	none
Cluster102	scaffold1491	98205	99664	1459	divergent	36	65201	309.466	0	none	1	intergenic:scaffold1491:98205-99664	5	Denovo_TE4440307:scaffold1491:98205-98640;Denovo_TE4440309:scaffold1491:98679-98928;Denovo_TE4440311:scaffold1491:98937-99184;Denovo_TE4440312:scaffold1491:99297-99383;Denovo_TE4440313:scaffold1491:99397-99664
Cluster103	scaffold1489	211342	212966	1624	sense	13	6708	31.8384	1	CCG005635.1:scaffold1489:211342-212966	0	none	0	none
Cluster104	scaffold1503	196317	196932	615	antisense	19	19962	94.7463	0	none	1	intergenic:scaffold1503:196317-196932	0	none
Cluster105	scaffold1514	37707	38000	293	sense	12	17679	83.9105	0	none	1	intergenic:scaffold1514:37707-38000	0	none
Cluster106	scaffold1522	163373	163904	531	antisense	12	8371	39.7316	1	CCG005938.1:scaffold1522:163373-163904	0	none	0	none
Cluster107	scaffold1534	157	9353	9196	sense	268	1789364	8492.92	0	none	1	intergenic:scaffold1534:157-9353	0	none
Cluster108	scaffold1564	283451	283784	333	sense	10	9588	45.5079	0	none	1	intergenic:scaffold1564:283451-283784	0	none
Cluster109	scaffold1569	74268	74561	293	antisense	15	30125	142.983	0	none	1	intergenic:scaffold1569:74268-74561	0	none
Cluster110	scaffold1579	284130	284718	588	sense	12	6118	29.0381	0	none	1	intergenic:scaffold1579:284130-284718	0	none
Cluster111	scaffold1589	36127	36179	52	antisense	15	37564	178.291	0	none	1	intergenic:scaffold1589:36127-36179	0	none
Cluster112	scaffold1589	74345	74741	396	sense	13	13253	62.9032	0	none	1	intergenic:scaffold1589:74345-74741	0	none
Cluster113	scaffold1601	1401	1704	303	sense	11	7928	37.6289	0	none	1	intergenic:scaffold1601:1401-1704	0	none
Cluster114	scaffold1650	7223	8682	1459	divergent	36	65201	309.466	0	none	1	intergenic:scaffold1650:7223-8682	0	none
Cluster115	scaffold1717	273592	274844	1252	sense	12	9480	44.9953	0	none	1	intergenic:scaffold1717:273592-274844	0	none
Cluster116	scaffold1730	5987	8157	2170	sense	12	13096	62.158	0	none	1	intergenic:scaffold1730:5987-8157	5	TE1682693:scaffold1730:5987-6038;Denovo_TE4608973:scaffold1730:6057-6080;Denovo_TE4608974:scaffold1730:6098-6121;Denovo_TE4608975:scaffold1730:6122-6215;Denovo_TE4608976:scaffold1730:6216-6239
Cluster117	scaffold1744	231993	232639	646	sense	23	25191	119.565	0	none	1	intergenic:scaffold1744:231993-232639	0	none
Cluster118	scaffold1756	199820	207819	7999	sense	88	163960	778.209	0	none	1	intergenic:scaffold1756:199820-207819	0	none
Cluster119	scaffold1760	266223	268544	2321	sense	14	8600	40.8185	0	none	1	intergenic:scaffold1760:266223-268544	0	none
Cluster120	scaffold1769	1748	2050	302	sense	10	4297	20.395	0	none	1	intergenic:scaffold1769:1748-2050	0	none
Cluster121	scaffold1787	267812	269492	1680	sense	12	9480	44.9953	0	none	1	intergenic:scaffold1787:267812-269492	0	none
Cluster122	scaffold1825	193362	193388	26	sense	11	6585	31.2546	0	none	1	intergenic:scaffold1825:193362-193388	0	none
Cluster123	scaffold1825	260621	261033	412	antisense	12	26651	126.495	0	none	1	intergenic:scaffold1825:260621-261033	1	TP849598:scaffold1825:261016-261033
Cluster124	scaffold1901	233789	234105	316	sense	15	15942	75.6661	1	CCG008421.1:scaffold1901:233789-234105	0	none	0	none
Cluster125	scaffold1944	191107	213203	22096	divergent	84	224106	1063.68	0	none	1	intergenic:scaffold1944:191107-213203	14	Denovo_TE4780596:scaffold1944:198632-198766;TE1742747:scaffold1944:198767-198776;Denovo_TE4780598:scaffold1944:198777-199000;Denovo_TE4780600:scaffold1944:199001-199339;Denovo_TE4780602:scaffold1944:201738-201898;TE1742750:scaffold1944:202057-202238;Denovo_TE4780607:scaffold1944:205491-205822;Denovo_TE4780610:scaffold1944:209859-209985;Denovo_TE4780611:scaffold1944:209986-210061;Denovo_TE4780612:…
Cluster126	scaffold1951	182509	182811	302	sense	10	4297	20.395	0	none	1	intergenic:scaffold1951:182509-182811	0	none
Cluster127	scaffold1942	137850	138495	645	sense	20	23709	112.531	0	none	1	intergenic:scaffold1942:137850-138495	0	none
Cluster128	scaffold1956	146100	146381	281	antisense	13	7103	33.7132	0	none	1	intergenic:scaffold1956:146100-146381	0	none
Cluster129	scaffold1960	236829	242614	5785	antisense	28	57133	271.172	0	none	1	intergenic:scaffold1960:236829-242614	2	Denovo_TE4790224:scaffold1960:236829-237118;Denovo_TE4790225:scaffold1960:242188-242614
Cluster130	scaffold1997	104592	104940	348	antisense	18	18076	85.7948	1	CCG008910.1:scaffold1997:104592-104940	0	none	0	none
Cluster131	scaffold2033	134363	134679	316	antisense	15	15942	75.6661	0	none	1	intergenic:scaffold2033:134363-134679	0	none
Cluster132	scaffold2047	65872	66004	132	antisense	11	13512	64.1325	0	none	1	intergenic:scaffold2047:65872-66004	0	none
Cluster133	scaffold2045	114108	114491	383	sense	12	14148	67.1512	0	none	1	intergenic:scaffold2045:114108-114491	0	none
Cluster134	scaffold2111	199689	199809	120	sense	10	9071	43.054	0	none	1	intergenic:scaffold2111:199689-199809	0	none
Cluster135	scaffold2131	156857	157172	315	sense	12	13018	61.7878	0	none	1	intergenic:scaffold2131:156857-157172	0	none
Cluster136	scaffold2147	11681	18140	6459	antisense	31	36517	173.322	0	none	1	intergenic:scaffold2147:11681-18140	0	none
Cluster137	scaffold2150	235	2532	2297	antisense	11	7205	34.1973	0	none	1	intergenic:scaffold2150:235-2532	7	Denovo_TE4905172:scaffold2150:1291-1462;Denovo_TE4905173:scaffold2150:1463-1770;TP885037:scaffold2150:1795-1861;TE1786422:scaffold2150:1862-2058;Denovo_TE4905174:scaffold2150:2059-2060;TP885037:scaffold2150:2061-2061;TP885038:scaffold2150:2485-2532
Cluster138	scaffold2216	220875	229838	8963	antisense	30	15915	75.5379	0	none	1	intergenic:scaffold2216:220875-229838	3	Denovo_TE4975479:scaffold2216:223971-224038;Denovo_TE4975480:scaffold2216:224039-224082;Denovo_TE4975483:scaffold2216:225890-225987
Cluster139	scaffold2227	30382	32037	1655	antisense	10	11129	52.822	1	CCG009979.1:scaffold2227:30382-32037	0	none	5	Denovo_TE4981081:scaffold2227:30382-30609;Denovo_TE4981082:scaffold2227:30693-30905;TE1812847:scaffold2227:30906-31086;Denovo_TE4981089:scaffold2227:31745-31777;Denovo_TE4981090:scaffold2227:31778-32037
Cluster140	scaffold2237	139583	139951	368	antisense	13	9963	47.2877	0	none	1	intergenic:scaffold2237:139583-139951	0	none
Cluster141	scaffold2332	133756	133876	120	antisense	18	22084	104.818	0	none	1	intergenic:scaffold2332:133756-133876	0	none
Cluster142	scaffold2329	234274	234312	38	sense	10	8923	42.3516	0	none	1	intergenic:scaffold2329:234274-234312	0	none
Cluster143	scaffold2359	231290	233070	1780	sense	10	4407	20.9171	0	none	1	intergenic:scaffold2359:231290-233070	0	none
Cluster144	scaffold2366	128057	135167	7110	antisense	29	20313	96.4123	0	none	1	intergenic:scaffold2366:128057-135167	11	TE1840416:scaffold2366:128782-128792;Denovo_TE5060831:scaffold2366:128793-128969;Denovo_TE5060832:scaffold2366:128970-129159;TE1840417:scaffold2366:129160-129160;Denovo_TE5060833:scaffold2366:129161-129277;Denovo_TE5060835:scaffold2366:129278-129350;Denovo_TE5060836:scaffold2366:129351-129381;Denovo_TE5060837:scaffold2366:129382-129561;Denovo_TE5060838:scaffold2366:129562-129605;TP912261:scaffold…
Cluster145	scaffold2367	125725	128506	2781	antisense	15	7170	34.0312	0	none	1	intergenic:scaffold2367:125725-128506	0	none
Cluster146	scaffold2399	64017	64296	279	sense	13	7103	33.7132	0	none	1	intergenic:scaffold2399:64017-64296	0	none
Cluster147	scaffold2420	225515	227105	1590	antisense	12	6476	30.7373	0	none	1	intergenic:scaffold2420:225515-227105	1	Denovo_TE5090652:scaffold2420:226015-226043
Cluster148	scaffold2451	28669	34948	6279	antisense	36	62070	294.605	0	none	1	intergenic:scaffold2451:28669-34948	3	Denovo_TE5100610:scaffold2451:28669-28695;Denovo_TE5100611:scaffold2451:28696-29089;Denovo_TE5100614:scaffold2451:33126-34948
Cluster149	scaffold2468	140645	141260	615	antisense	18	19746	93.7211	0	none	1	intergenic:scaffold2468:140645-141260	0	none
Cluster150	scaffold2472	102	1292	1190	sense	17	8703	41.3074	0	none	1	intergenic:scaffold2472:102-1292	0	none
Cluster151	scaffold2498	101255	103021	1766	sense	10	2912	13.8213	0	none	1	intergenic:scaffold2498:101255-103021	0	none
Cluster152	scaffold2508	160111	164361	4250	antisense	11	5585	26.5083	0	none	1	intergenic:scaffold2508:160111-164361	1	Denovo_TE5133453:scaffold2508:164233-164361
Cluster153	scaffold2512	212110	214306	2196	sense	14	9872	46.8558	0	none	1	intergenic:scaffold2512:212110-214306	0	none
Cluster154	scaffold2538	57333	57832	499	antisense	16	10852	51.5072	1	CCG011248.1:scaffold2538:57333-57832	0	none	0	none
Cluster155	scaffold2603	197728	198288	560	antisense	38	62528	296.779	0	none	1	intergenic:scaffold2603:197728-198288	0	none
Cluster156	scaffold2638	441	961	520	sense	10	5052	23.9785	0	none	1	intergenic:scaffold2638:441-961	0	none
Cluster157	scaffold2664	159570	159863	293	sense	15	30125	142.983	0	none	1	intergenic:scaffold2664:159570-159863	0	none
Cluster158	scaffold2737	120245	122458	2213	sense	18	18167	86.2267	0	none	1	intergenic:scaffold2737:120245-122458	4	Denovo_TE5275934:scaffold2737:121982-122017;Denovo_TE5275935:scaffold2737:122018-122047;Denovo_TE5275936:scaffold2737:122105-122187;Denovo_TE5275937:scaffold2737:122197-122458
Cluster159	scaffold2731	156587	159662	3075	antisense	13	7176	34.0597	0	none	1	intergenic:scaffold2731:156587-159662	0	none
Cluster160	scaffold2757	172912	173044	132	sense	11	13512	64.1325	0	none	1	intergenic:scaffold2757:172912-173044	0	none
Cluster161	scaffold2792	130012	153999	23987	antisense	56	86166	408.973	1	CCG012152.1:scaffold2792:147588-148414	2	intergenic:scaffold2792:130012-147587;intergenic:scaffold2792:148415-153999	6	TE1927232:scaffold2792:136367-136638;TE1927233:scaffold2792:136698-136751;Denovo_TE5305347:scaffold2792:137063-137578;Denovo_TE5305349:scaffold2792:139022-139531;Denovo_TE5305358:scaffold2792:144876-144962;TE1927238:scaffold2792:151513-151562
Cluster162	scaffold2808	111063	111412	349	antisense	18	18076	85.7948	0	none	1	intergenic:scaffold2808:111063-111412	0	none
Cluster163	scaffold2823	3465	3588	123	sense	11	48497	230.183	1	CCG012277.1:scaffold2823:3465-3588	0	none	0	none
Cluster164	scaffold2859	167855	169348	1493	sense	10	6065	28.7865	0	none	1	intergenic:scaffold2859:167855-169348	0	none
Cluster165	scaffold2873	47346	47747	401	antisense	12	8347	39.6177	0	none	1	intergenic:scaffold2873:47346-47747	0	none
Cluster166	scaffold2867	186269	193143	6874	sense	40	32447	154.004	0	none	1	intergenic:scaffold2867:186269-193143	1	Denovo_TE5341397:scaffold2867:186269-186654
Cluster167	scaffold2870	197526	197689	163	antisense	14	15646	74.2612	0	none	1	intergenic:scaffold2870:197526-197689	0	none
Cluster168	scaffold2863	209329	209629	300	sense	10	7711	36.599	0	none	1	intergenic:scaffold2863:209329-209629	0	none
Cluster169	scaffold2885	206716	208340	1624	antisense	13	6708	31.8384	0	none	1	intergenic:scaffold2885:206716-208340	0	none
Cluster170	scaffold2941	129509	129870	361	antisense	14	8011	38.0229	0	none	1	intergenic:scaffold2941:129509-129870	0	none
Cluster171	scaffold2979	51362	53820	2458	antisense	18	21490	101.999	0	none	1	intergenic:scaffold2979:51362-53820	1	Denovo_TE5394808:scaffold2979:52620-52803
Cluster172	scaffold2979	115309	193433	78124	divergent	194	238218	1130.66	0	none	1	intergenic:scaffold2979:115309-193433	29	Denovo_TE5394911:scaffold2979:120571-120664;Denovo_TE5394913:scaffold2979:121064-121114;TP969865:scaffold2979:140564-140832;TE1957934:scaffold2979:140833-141043;Denovo_TE5394923:scaffold2979:141044-141053;Denovo_TE5394924:scaffold2979:142602-142744;Denovo_TE5394926:scaffold2979:143076-143220;TP969872:scaffold2979:158968-159291;TE1957944:scaffold2979:159292-159325;Denovo_TE5394948:scaffold2979:160…
Cluster173	scaffold2977	143550	152414	8864	sense	24	18013	85.4957	1	CCG012854.1:scaffold2977:143550-152414	0	none	0	none
Cluster174	scaffold2990	116660	116962	302	antisense	10	4297	20.395	0	none	1	intergenic:scaffold2990:116660-116962	0	none
Cluster175	scaffold3037	120871	123556	2685	antisense	11	3235	15.3544	0	none	1	intergenic:scaffold3037:120871-123556	1	Denovo_TE5426750:scaffold3037:122406-122543
Cluster176	scaffold3053	1282	1929	647	antisense	23	25191	119.565	0	none	1	intergenic:scaffold3053:1282-1929	0	none
Cluster177	scaffold3063	182523	182900	377	antisense	13	6671	31.6628	0	none	1	intergenic:scaffold3063:182523-182900	1	Denovo_TE5437590:scaffold3063:182523-182523
Cluster178	scaffold3109	165452	166098	646	sense	16	13142	62.3763	0	none	1	intergenic:scaffold3109:165452-166098	0	none
Cluster179	scaffold3152	111230	111393	163	sense	14	15646	74.2612	0	none	1	intergenic:scaffold3152:111230-111393	0	none
Cluster180	scaffold3198	56736	57849	1113	antisense	18	10355	49.1483	1	CCG013605.1:scaffold3198:56736-57849	0	none	1	TP987627:scaffold3198:57658-57849
Cluster181	scaffold3232	148868	149585	717	sense	12	9365	44.4494	0	none	1	intergenic:scaffold3232:148868-149585	0	none
Cluster182	scaffold3231	65341	68796	3455	antisense	11	4359	20.6893	0	none	1	intergenic:scaffold3231:65341-68796	7	Denovo_TE5514033:scaffold3231:65341-65373;Denovo_TE5514035:scaffold3231:66629-67038;Denovo_TE5514037:scaffold3231:67310-67870;Denovo_TE5514038:scaffold3231:67877-68052;Denovo_TE5514041:scaffold3231:68053-68219;Denovo_TE5514042:scaffold3231:68220-68553;Denovo_TE5514043:scaffold3231:68592-68796
Cluster183	scaffold3242	166200	167662	1462	divergent	36	65201	309.466	0	none	1	intergenic:scaffold3242:166200-167662	3	Denovo_TE5519661:scaffold3242:166200-166470;Denovo_TE5519663:scaffold3242:166683-166930;Denovo_TE5519666:scaffold3242:167227-167662
Cluster184	scaffold3246	140012	140424	412	antisense	15	30077	142.756	0	none	1	intergenic:scaffold3246:140012-140424	0	none
Cluster185	scaffold3300	135531	135619	88	antisense	10	5409	25.6729	0	none	1	intergenic:scaffold3300:135531-135619	0	none
Cluster186	scaffold3317	15	2318	2303	antisense	22	16985	80.6165	0	none	1	intergenic:scaffold3317:15-2318	2	Denovo_TE0022500:scaffold3317:252-643;Denovo_TE0022501:scaffold3317:644-742
Cluster187	scaffold3334	15025	15358	333	sense	10	9588	45.5079	0	none	1	intergenic:scaffold3334:15025-15358	0	none
Cluster188	scaffold3389	168032	168342	310	sense	15	10554	50.0928	0	none	1	intergenic:scaffold3389:168032-168342	0	none
Cluster189	scaffold3450	135759	138789	3030	sense	11	6727	31.9286	0	none	1	intergenic:scaffold3450:135759-138789	3	TE0027132:scaffold3450:137134-137255;TP013102:scaffold3450:137256-137258;TP013103:scaffold3450:137259-137513
Cluster190	scaffold3450	165849	181860	16011	antisense	27	14076	66.8094	0	none	1	intergenic:scaffold3450:165849-181860	17	Denovo_TE0079053:scaffold3450:167332-167365;Denovo_TE0079055:scaffold3450:167531-167554;TE0027161:scaffold3450:167555-167610;Denovo_TE0079056:scaffold3450:167611-167611;TE0027166:scaffold3450:174043-174146;TE0027167:scaffold3450:174184-174305;Denovo_TE0079071:scaffold3450:175146-175254;TE0027169:scaffold3450:177294-177385;TE0027170:scaffold3450:177447-177459;TP013144:scaffold3450:177460-177634;TP…
Cluster191	scaffold3518	115027	119962	4935	antisense	54	42660	202.479	0	none	1	intergenic:scaffold3518:115027-119962	0	none
Cluster192	scaffold3551	86337	87504	1167	sense	14	22364	106.147	0	none	1	intergenic:scaffold3551:86337-87504	2	TE0042469:scaffold3551:86849-86850;TP020395:scaffold3551:86851-87108
Cluster193	scaffold3564	104543	104761	218	antisense	15	15942	75.6661	0	none	1	intergenic:scaffold3564:104543-104761	1	Denovo_TE0126868:scaffold3564:104543-104683
Cluster194	scaffold3562	88648	89001	353	sense	13	9669	45.8923	0	none	1	intergenic:scaffold3562:88648-89001	1	Denovo_TE0125904:scaffold3562:88937-89001
Cluster195	scaffold3576	38032	39673	1641	antisense	13	9657	45.8354	0	none	1	intergenic:scaffold3576:38032-39673	0	none
Cluster196	scaffold3623	148368	168896	20528	antisense	44	36115	171.414	0	none	1	intergenic:scaffold3623:148368-168896	16	TE0052855:scaffold3623:148866-149136;TP025682:scaffold3623:149137-149168;TP025683:scaffold3623:149184-149186;TE0052856:scaffold3623:149187-149407;TP025683:scaffold3623:149408-149408;Denovo_TE0151567:scaffold3623:149612-149747;Denovo_TE0151577:scaffold3623:153816-153940;Denovo_TE0151578:scaffold3623:153941-154320;Denovo_TE0151581:scaffold3623:157005-157076;Denovo_TE0151583:scaffold3623:159400-1594…
Cluster197	scaffold3631	110310	112874	2564	sense	14	22339	106.028	0	none	1	intergenic:scaffold3631:110310-112874	0	none
Cluster198	scaffold3631	162131	169784	7653	antisense	34	18323	86.9671	0	none	1	intergenic:scaffold3631:162131-169784	0	none
Cluster199	scaffold3672	31191	31311	120	antisense	18	22084	104.818	0	none	1	intergenic:scaffold3672:31191-31311	0	none
Cluster200	scaffold3671	147899	154875	6976	sense	27	20142	95.6007	0	none	1	intergenic:scaffold3671:147899-154875	0	none
Cluster201	scaffold3691	26398	29338	2940	antisense	17	10693	50.7526	0	none	1	intergenic:scaffold3691:26398-29338	0	none
Cluster202	scaffold3734	45108	45222	114	antisense	11	8810	41.8152	0	none	1	intergenic:scaffold3734:45108-45222	0	none
Cluster203	scaffold3768	155556	156189	633	sense	12	12382	58.7691	0	none	1	intergenic:scaffold3768:155556-156189	0	none
Cluster204	scaffold3781	142188	148235	6047	antisense	41	88890	421.902	1	CCG015430.1:scaffold3781:142650-142922	2	intergenic:scaffold3781:142188-142649;intergenic:scaffold3781:142923-148235	8	TE0076669:scaffold3781:144884-145347;TP037493:scaffold3781:145348-145824;TE0076670:scaffold3781:145825-145847;Denovo_TE0218362:scaffold3781:145848-145874;TE0076671:scaffold3781:145875-145952;Denovo_TE0218363:scaffold3781:145953-146003;Denovo_TE0218364:scaffold3781:146251-146355;Denovo_TE0218365:scaffold3781:146452-146629
Cluster205	scaffold3783	104625	104935	310	sense	11	8812	41.8247	0	none	1	intergenic:scaffold3783:104625-104935	0	none
Cluster206	scaffold3794	1318	1995	677	sense	11	7246	34.3919	0	none	1	intergenic:scaffold3794:1318-1995	0	none
Cluster207	scaffold3882	113585	113975	390	antisense	16	7931	37.6432	0	none	1	intergenic:scaffold3882:113585-113975	1	Denovo_TE0256220:scaffold3882:113585-113590
Cluster208	scaffold3908	12075	12422	347	sense	18	18076	85.7948	0	none	1	intergenic:scaffold3908:12075-12422	0	none
Cluster209	scaffold3911	26684	28626	1942	sense	21	11047	52.4328	0	none	1	intergenic:scaffold3911:26684-28626	0	none
Cluster210	scaffold3921	128996	129312	316	sense	15	15942	75.6661	0	none	1	intergenic:scaffold3921:128996-129312	0	none
Cluster211	scaffold3940	5767	6403	636	sense	20	23709	112.531	0	none	1	intergenic:scaffold3940:5767-6403	0	none
Cluster212	scaffold3931	65813	97876	32063	antisense	89	93847	445.429	1	CCG015879.1:scaffold3931:72962-94059	2	intergenic:scaffold3931:65813-72961;intergenic:scaffold3931:94060-97876	12	TE0106482:scaffold3931:65813-65950;Denovo_TE0303552:scaffold3931:67436-67516;Denovo_TE0303554:scaffold3931:67558-67636;Denovo_TE0303555:scaffold3931:67966-68127;Denovo_TE0303556:scaffold3931:68575-69041;TE0106485:scaffold3931:74335-74613;Denovo_TE0303564:scaffold3931:74991-75505;Denovo_TE0303565:scaffold3931:76941-77448;Denovo_TE0303578:scaffold3931:90612-90699;Denovo_TE0303586:scaffold3931:96964…
Cluster213	scaffold3981	169205	169617	412	antisense	16	30420	144.383	0	none	1	intergenic:scaffold3981:169205-169617	1	Denovo_TE0320373:scaffold3981:169205-169617
Cluster214	scaffold4188	135218	148026	12808	antisense	36	23955	113.698	0	none	1	intergenic:scaffold4188:135218-148026	32	Denovo_TE0395376:scaffold4188:135432-135672;Denovo_TE0395377:scaffold4188:136491-136694;Denovo_TE0395378:scaffold4188:136956-137198;Denovo_TE0395379:scaffold4188:138282-138503;Denovo_TE0395380:scaffold4188:138504-138542;Denovo_TE0395382:scaffold4188:138981-139116;Denovo_TE0395385:scaffold4188:139946-140099;Denovo_TE0395387:scaffold4188:140100-140323;TE0138309:scaffold4188:140349-140402;Denovo_TE0…
Cluster215	scaffold4199	12	727	715	sense	18	11503	54.5971	0	none	1	intergenic:scaffold4199:12-727	1	TP067935:scaffold4199:644-727
Cluster216	scaffold4212	3	296	293	sense	15	30125	142.983	0	none	1	intergenic:scaffold4212:3-296	0	none
Cluster217	scaffold4225	79117	79465	348	antisense	18	18076	85.7948	0	none	1	intergenic:scaffold4225:79117-79465	0	none
Cluster218	scaffold4275	95492	95882	390	sense	17	11562	54.8771	0	none	1	intergenic:scaffold4275:95492-95882	0	none
Cluster219	scaffold4331	22856	23104	248	sense	14	14772	70.1129	0	none	1	intergenic:scaffold4331:22856-23104	1	Denovo_TE0445484:scaffold4331:22856-23104
Cluster220	scaffold4331	151679	152046	367	sense	10	5641	26.7741	0	none	1	intergenic:scaffold4331:151679-152046	2	Denovo_TE0445836:scaffold4331:151679-151865;Denovo_TE0445837:scaffold4331:151997-152046
Cluster221	scaffold4356	102	405	303	sense	11	7928	37.6289	0	none	1	intergenic:scaffold4356:102-405	0	none
Cluster222	scaffold4387	15213	15376	163	antisense	12	13949	66.2066	0	none	1	intergenic:scaffold4387:15213-15376	1	Denovo_TE0465468:scaffold4387:15213-15376
Cluster223	scaffold4403	157701	158343	642	antisense	12	4408	20.9218	0	none	1	intergenic:scaffold4403:157701-158343	0	none
Cluster224	scaffold4495	14031	14443	412	antisense	16	30420	144.383	0	none	1	intergenic:scaffold4495:14031-14443	1	Denovo_TE0499989:scaffold4495:14031-14443
Cluster225	scaffold4531	55621	99836	44215	antisense	83	64156	304.506	0	none	1	intergenic:scaffold4531:55621-99836	12	TP087887:scaffold4531:58494-58814;Denovo_TE0513194:scaffold4531:59966-60104;Denovo_TE0513197:scaffold4531:61045-61361;Denovo_TE0513203:scaffold4531:69394-69777;TE0180195:scaffold4531:70334-70340;TP087899:scaffold4531:70341-70523;Denovo_TE0513208:scaffold4531:72415-72796;Denovo_TE0513214:scaffold4531:74561-75082;Denovo_TE0513215:scaffold4531:75083-75371;Denovo_TE0513219:scaffold4531:77919-78003;De…
Cluster226	scaffold4552	117641	119253	1612	sense	12	4511	21.4107	0	none	1	intergenic:scaffold4552:117641-119253	0	none
Cluster227	scaffold4628	50337	51195	858	sense	31	63137	299.669	1	CCG017864.1:scaffold4628:50452-50724	2	intergenic:scaffold4628:50337-50451;intergenic:scaffold4628:50725-51195	1	Denovo_TE0543182:scaffold4628:50833-51195
Cluster228	scaffold4645	145743	148421	2678	antisense	13	8434	40.0306	0	none	1	intergenic:scaffold4645:145743-148421	0	none
Cluster229	scaffold4656	145499	149020	3521	antisense	14	7427	35.251	0	none	1	intergenic:scaffold4656:145499-149020	0	none
Cluster230	scaffold4704	148827	149508	681	antisense	12	10948	51.9629	0	none	1	intergenic:scaffold4704:148827-149508	0	none
Cluster231	scaffold4703	12004	12416	412	sense	16	30420	144.383	0	none	1	intergenic:scaffold4703:12004-12416	0	none
Cluster232	scaffold4721	149112	149171	59	sense	11	16110	76.4635	0	none	1	intergenic:scaffold4721:149112-149171	0	none
Cluster233	scaffold4729	76732	77449	717	antisense	18	11503	54.5971	0	none	1	intergenic:scaffold4729:76732-77449	0	none
Cluster234	scaffold4748	4421	4559	138	antisense	10	5629	26.7171	0	none	1	intergenic:scaffold4748:4421-4559	0	none
Cluster235	scaffold4769	87019	87407	388	antisense	13	8971	42.5794	0	none	1	intergenic:scaffold4769:87019-87407	0	none
Cluster236	scaffold4769	132179	132896	717	antisense	17	11205	53.1827	0	none	1	intergenic:scaffold4769:132179-132896	0	none
Cluster237	scaffold4843	121361	121424	63	antisense	11	12722	60.3829	0	none	1	intergenic:scaffold4843:121361-121424	1	TP108801:scaffold4843:121380-121424
Cluster238	scaffold4911	61932	69754	7822	sense	28	31292	148.522	0	none	1	intergenic:scaffold4911:61932-69754	0	none
Cluster239	scaffold4940	21767	23965	2198	sense	15	10304	48.9062	0	none	1	intergenic:scaffold4940:21767-23965	0	none
Cluster240	scaffold4962	90706	90744	38	sense	10	8923	42.3516	0	none	1	intergenic:scaffold4962:90706-90744	0	none
Cluster241	scaffold5008	416	543	127	antisense	11	11043	52.4138	0	none	1	intergenic:scaffold5008:416-543	0	none
Cluster242	scaffold5037	75601	75714	113	sense	11	13512	64.1325	0	none	1	intergenic:scaffold5037:75601-75714	1	Denovo_TE0694139:scaffold5037:75601-75680
Cluster243	scaffold5037	140466	140820	354	sense	15	30113	142.926	0	none	1	intergenic:scaffold5037:140466-140820	1	Denovo_TE0694340:scaffold5037:140466-140820
Cluster244	scaffold5101	37721	38111	390	sense	14	10011	47.5156	0	none	1	intergenic:scaffold5101:37721-38111	0	none
Cluster245	scaffold5149	121289	124744	3455	sense	18	9188	43.6093	0	none	1	intergenic:scaffold5149:121289-124744	0	none
Cluster246	scaffold5187	135112	138140	3028	antisense	17	10832	51.4123	0	none	1	intergenic:scaffold5187:135112-138140	0	none
Cluster247	scaffold5199	20888	20914	26	sense	11	6585	31.2546	0	none	1	intergenic:scaffold5199:20888-20914	0	none
Cluster248	scaffold5154	110740	114176	3436	sense	17	12812	60.81	0	none	1	intergenic:scaffold5154:110740-114176	0	none
Cluster249	scaffold5213	42232	48995	6763	antisense	30	15911	75.5189	0	none	1	intergenic:scaffold5213:42232-48995	11	Denovo_TE0746142:scaffold5213:45155-45643;Denovo_TE0746145:scaffold5213:45644-46217;Denovo_TE0746146:scaffold5213:46218-46587;TE0262534:scaffold5213:46759-46761;Denovo_TE0746148:scaffold5213:46762-46827;Denovo_TE0746149:scaffold5213:46843-47218;Denovo_TE0746150:scaffold5213:47219-47219;Denovo_TE0746152:scaffold5213:47220-47391;Denovo_TE0746153:scaffold5213:47392-47477;Denovo_TE0746155:scaffold521…
Cluster250	scaffold5236	55886	56233	347	sense	18	18076	85.7948	0	none	1	intergenic:scaffold5236:55886-56233	0	none
Cluster251	scaffold5246	637	1790	1153	sense	15	8261	39.2095	0	none	1	intergenic:scaffold5246:637-1790	2	Denovo_TE0755047:scaffold5246:1250-1261;Denovo_TE0755048:scaffold5246:1262-1329
Cluster252	scaffold5363	92595	92943	348	antisense	18	18076	85.7948	1	CCG019905.1:scaffold5363:92595-92943	0	none	0	none
Cluster253	scaffold5361	76645	76772	127	sense	11	11043	52.4138	0	none	1	intergenic:scaffold5361:76645-76772	0	none
Cluster254	scaffold5383	131554	131854	300	sense	10	7711	36.599	0	none	1	intergenic:scaffold5383:131554-131854	0	none
Cluster255	scaffold5427	22813	23530	717	antisense	18	11503	54.5971	0	none	1	intergenic:scaffold5427:22813-23530	0	none
Cluster256	scaffold5457	120265	124163	3898	antisense	13	7127	33.8271	0	none	1	intergenic:scaffold5457:120265-124163	1	Denovo_TE0809842:scaffold5457:121209-121331
Cluster257	scaffold5486	48453	49068	615	sense	17	11205	53.1827	0	none	1	intergenic:scaffold5486:48453-49068	1	Denovo_TE0820325:scaffold5486:48453-48456
Cluster258	scaffold5526	103582	103930	348	antisense	18	18106	85.9371	0	none	1	intergenic:scaffold5526:103582-103930	0	none
Cluster259	scaffold5558	14610	14920	310	sense	15	10554	50.0928	0	none	1	intergenic:scaffold5558:14610-14920	0	none
Cluster260	scaffold5620	121605	122880	1275	antisense	32	60840	288.767	0	none	1	intergenic:scaffold5620:121605-122880	3	Denovo_TE0856126:scaffold5620:121605-122025;Denovo_TE0856127:scaffold5620:122315-122449;Denovo_TE0856128:scaffold5620:122454-122880
Cluster261	scaffold5617	1577	4269	2692	sense	19	10846	51.4788	0	none	1	intergenic:scaffold5617:1577-4269	0	none
Cluster262	scaffold5617	26079	53134	27055	sense	61	45307	215.042	0	none	1	intergenic:scaffold5617:26079-53134	23	TE0301694:scaffold5617:26797-26926;TE0301696:scaffold5617:28613-28614;Denovo_TE0854946:scaffold5617:28615-28661;Denovo_TE0854947:scaffold5617:28662-28677;TE0301697:scaffold5617:30820-30968;Denovo_TE0854950:scaffold5617:31745-32165;TE0301698:scaffold5617:33784-33929;TE0301699:scaffold5617:35074-35118;Denovo_TE0854954:scaffold5617:36280-36336;TE0301700:scaffold5617:36672-36779;TE0301701:scaffold561…
Cluster263	scaffold5617	80006	96339	16333	sense	65	67071	318.341	1	CCG020539.1:scaffold5617:90959-91261	2	intergenic:scaffold5617:80006-90958;intergenic:scaffold5617:91262-96339	6	Denovo_TE0855009:scaffold5617:80189-80324;Denovo_TE0855011:scaffold5617:80422-81115;Denovo_TE0855018:scaffold5617:85900-85903;Denovo_TE0855019:scaffold5617:85904-85976;Denovo_TE0855020:scaffold5617:85977-86099;TE0301741:scaffold5617:90034-90220
Cluster264	scaffold5719	401	2100	1699	sense	48	24155	114.648	0	none	1	intergenic:scaffold5719:401-2100	0	none
Cluster265	scaffold5709	97079	97712	633	sense	12	12382	58.7691	0	none	1	intergenic:scaffold5709:97079-97712	2	TE0320437:scaffold5709:97698-97708;Denovo_TE0908605:scaffold5709:97709-97712
Cluster266	scaffold5744	40031	41255	1224	sense	10	7900	37.496	0	none	1	intergenic:scaffold5744:40031-41255	0	none
Cluster267	scaffold5744	89998	91600	1602	antisense	20	15800	74.9921	0	none	1	intergenic:scaffold5744:89998-91600	1	Denovo_TE0916194:scaffold5744:90554-91600
Cluster268	scaffold5742	40859	44918	4059	sense	45	87645	415.993	0	none	1	intergenic:scaffold5742:40859-44918	1	TE0324152:scaffold5742:41394-41455
Cluster269	scaffold5745	511	3871	3360	sense	11	4360	20.694	0	none	1	intergenic:scaffold5745:511-3871	1	Denovo_TE0919610:scaffold5745:1923-2017
Cluster270	scaffold5783	80450	98461	18011	sense	74	74306	352.681	0	none	1	intergenic:scaffold5783:80450-98461	0	none
Cluster271	scaffold5778	41	155	114	antisense	10	8387	39.8075	0	none	1	intergenic:scaffold5778:41-155	0	none
Cluster272	scaffold5784	72549	72936	387	sense	16	11345	53.8472	0	none	1	intergenic:scaffold5784:72549-72936	2	Denovo_TE0927246:scaffold5784:72625-72735;TP160086:scaffold5784:72763-72936
Cluster273	scaffold5810	22108	89427	67319	antisense	590	4864487	23088.5	0	none	1	intergenic:scaffold5810:22108-89427	96	Denovo_TE0933899:scaffold5810:22108-22189;Denovo_TE0933904:scaffold5810:24055-24151;TE0329298:scaffold5810:28198-28248;TE0329300:scaffold5810:28629-28675;Denovo_TE0933906:scaffold5810:30633-30737;Denovo_TE0933908:scaffold5810:32703-32751;Denovo_TE0933909:scaffold5810:32759-32816;TE0329302:scaffold5810:32817-32961;Denovo_TE0933909:scaffold5810:32962-32970;Denovo_TE0933911:scaffold5810:33022-33713;…
Cluster274	scaffold5810	112123	115201	3078	antisense	138	1302379	6181.53	0	none	1	intergenic:scaffold5810:112123-115201	5	Denovo_TE0934074:scaffold5810:112123-112499;Denovo_TE0934075:scaffold5810:112500-113219;Denovo_TE0934076:scaffold5810:113719-113909;Denovo_TE0934077:scaffold5810:113910-114257;Denovo_TE0934079:scaffold5810:114454-115201
Cluster275	scaffold5819	3631	4021	390	sense	17	11562	54.8771	0	none	1	intergenic:scaffold5819:3631-4021	0	none
Cluster276	scaffold5816	102	595	493	sense	14	10145	48.1516	0	none	1	intergenic:scaffold5816:102-595	0	none
Cluster277	scaffold5835	118229	118557	328	antisense	35	54034	256.464	0	none	1	intergenic:scaffold5835:118229-118557	0	none
Cluster278	scaffold5864	27808	28607	799	antisense	19	16883	80.1324	0	none	1	intergenic:scaffold5864:27808-28607	0	none
Cluster279	scaffold5933	491	791	300	sense	10	7711	36.599	0	none	1	intergenic:scaffold5933:491-791	0	none
Cluster280	scaffold5973	29043	36251	7208	antisense	42	24122	114.491	0	none	1	intergenic:scaffold5973:29043-36251	0	none
Cluster281	scaffold6016	86083	109905	23822	antisense	33	21109	100.19	0	none	1	intergenic:scaffold6016:86083-109905	2	Denovo_TE0984968:scaffold6016:102731-102889;Denovo_TE0984977:scaffold6016:105933-105944
Cluster282	scaffold6135	15650	16861	1211	antisense	10	6251	29.6693	0	none	1	intergenic:scaffold6135:15650-16861	0	none
Cluster283	scaffold6200	37694	37996	302	antisense	11	7928	37.6289	0	none	1	intergenic:scaffold6200:37694-37996	1	Denovo_TE1027777:scaffold6200:37694-37694
Cluster284	scaffold6244	61777	68799	7022	antisense	33	22057	104.69	0	none	1	intergenic:scaffold6244:61777-68799	11	Denovo_TE1036426:scaffold6244:62624-62624;TE0366025:scaffold6244:62625-62734;Denovo_TE1036427:scaffold6244:62735-62744;Denovo_TE1036429:scaffold6244:62921-62968;Denovo_TE1036430:scaffold6244:62969-63054;Denovo_TE1036433:scaffold6244:63055-63106;Denovo_TE1036435:scaffold6244:63107-63155;Denovo_TE1036436:scaffold6244:63206-63475;TE0366029:scaffold6244:63657-63957;Denovo_TE1036438:scaffold6244:63965…
Cluster285	scaffold6355	32476	32511	35	antisense	10	8923	42.3516	0	none	1	intergenic:scaffold6355:32476-32511	0	none
Cluster286	scaffold6369	91156	91503	347	sense	18	18076	85.7948	0	none	1	intergenic:scaffold6369:91156-91503	0	none
Cluster287	scaffold6388	47668	48071	403	divergent	11	4130	19.6024	1	CCG022275.1:scaffold6388:47821-48071	1	intergenic:scaffold6388:47668-47820	0	none
Cluster288	scaffold6416	54095	54442	347	sense	18	18076	85.7948	0	none	1	intergenic:scaffold6416:54095-54442	0	none
Cluster289	scaffold6444	90476	94601	4125	sense	12	6481	30.761	0	none	1	intergenic:scaffold6444:90476-94601	0	none
Cluster290	scaffold6506	35107	35441	334	antisense	10	9588	45.5079	0	none	1	intergenic:scaffold6506:35107-35441	0	none
Cluster291	scaffold6515	1999	3713	1714	sense	14	14745	69.9847	0	none	1	intergenic:scaffold6515:1999-3713	0	none
Cluster292	scaffold6517	35017	39205	4188	sense	14	8737	41.4687	1	CCG022513.2:scaffold6517:35231-39205	1	intergenic:scaffold6517:35017-35230	0	none
Cluster293	scaffold6510	15673	23901	8228	antisense	21	22491	106.75	0	none	1	intergenic:scaffold6510:15673-23901	0	none
Cluster294	scaffold6521	28945	29421	476	sense	16	15806	75.0206	0	none	1	intergenic:scaffold6521:28945-29421	0	none
Cluster295	scaffold6521	70511	70904	393	sense	10	4569	21.686	0	none	1	intergenic:scaffold6521:70511-70904	0	none
Cluster296	scaffold6525	43741	43904	163	sense	12	12947	61.4508	0	none	1	intergenic:scaffold6525:43741-43904	0	none
Cluster297	scaffold6523	94163	101020	6857	antisense	22	24024	114.026	0	none	1	intergenic:scaffold6523:94163-101020	0	none
Cluster298	scaffold6616	106652	107006	354	sense	15	30113	142.926	0	none	1	intergenic:scaffold6616:106652-107006	0	none
Cluster299	scaffold6686	20671	28974	8303	antisense	27	13785	65.4282	0	none	1	intergenic:scaffold6686:20671-28974	0	none
Cluster300	scaffold6740	14860	14902	42	antisense	13	7763	36.8458	0	none	1	intergenic:scaffold6740:14860-14902	0	none
Cluster301	scaffold6743	47332	47495	163	antisense	14	15646	74.2612	0	none	1	intergenic:scaffold6743:47332-47495	0	none
Cluster302	scaffold6769	17551	19756	2205	antisense	18	31223	148.195	0	none	1	intergenic:scaffold6769:17551-19756	0	none
Cluster303	scaffold6780	3303	3391	88	antisense	10	5409	25.6729	0	none	1	intergenic:scaffold6780:3303-3391	0	none
Cluster304	scaffold6798	35286	35538	252	antisense	11	13512	64.1325	1	CCG023117.1:scaffold6798:35286-35538	0	none	1	Denovo_TE1157081:scaffold6798:35383-35510
Cluster305	scaffold6800	134	3025	2891	divergent	10	5709	27.0968	1	CCG023133.1:scaffold6800:1901-2779	2	intergenic:scaffold6800:134-1900;intergenic:scaffold6800:2780-3025	0	none
Cluster306	scaffold6811	7528	8243	715	sense	17	11080	52.5894	0	none	1	intergenic:scaffold6811:7528-8243	0	none
Cluster307	scaffold6912	157263	157565	302	antisense	11	7928	37.6289	0	none	1	intergenic:scaffold6912:157263-157565	0	none
Cluster308	scaffold6986	80128	99845	19717	antisense	58	41221	195.649	0	none	1	intergenic:scaffold6986:80128-99845	0	none
Cluster309	scaffold6790	92008	98053	6045	sense	119	71945	341.475	0	none	1	intergenic:scaffold6790:92008-98053	1	Denovo_TE1211995:scaffold6790:97969-98053
Cluster310	scaffold7146	8867	9115	248	sense	18	18076	85.7948	0	none	1	intergenic:scaffold7146:8867-9115	0	none
Cluster311	scaffold7174	722	3026	2304	antisense	13	8038	38.151	0	none	1	intergenic:scaffold7174:722-3026	3	Denovo_TE1257594:scaffold7174:2011-2569;TE0446263:scaffold7174:2891-2931;Denovo_TE1257595:scaffold7174:2968-3026
Cluster312	scaffold7190	70406	74284	3878	sense	11	4861	23.0719	0	none	1	intergenic:scaffold7190:70406-74284	0	none
Cluster313	scaffold7212	24325	24663	338	antisense	15	16026	76.0648	0	none	1	intergenic:scaffold7212:24325-24663	0	none
Cluster314	scaffold7228	42051	42398	347	sense	16	15377	72.9844	0	none	1	intergenic:scaffold7228:42051-42398	0	none
Cluster315	scaffold7313	80057	80447	390	sense	17	11562	54.8771	0	none	1	intergenic:scaffold7313:80057-80447	0	none
Cluster316	scaffold7357	85084	87838	2754	sense	51	51369	243.815	0	none	1	intergenic:scaffold7357:85084-87838	0	none
Cluster317	scaffold7358	50552	50684	132	sense	11	13512	64.1325	0	none	1	intergenic:scaffold7358:50552-50684	0	none
Cluster318	scaffold7359	40217	42154	1937	antisense	11	9148	43.4195	0	none	1	intergenic:scaffold7359:40217-42154	1	Denovo_TE1291728:scaffold7359:41692-41790
Cluster319	scaffold7371	38956	39303	347	sense	18	18076	85.7948	0	none	1	intergenic:scaffold7371:38956-39303	0	none
Cluster320	scaffold7381	6871	9031	2160	antisense	12	7673	36.4186	0	none	1	intergenic:scaffold7381:6871-9031	1	TE0460602:scaffold7381:7527-7582
Cluster321	scaffold7379	2016	12714	10698	antisense	28	20359	96.6306	0	none	1	intergenic:scaffold7379:2016-12714	0	none
Cluster322	scaffold7403	1764	4757	2993	sense	10	5893	27.9702	0	none	1	intergenic:scaffold7403:1764-4757	2	Denovo_TE1300764:scaffold7403:3403-3448;Denovo_TE1300765:scaffold7403:3449-3536
Cluster323	scaffold7408	1283	3278	1995	sense	24	20398	96.8157	0	none	1	intergenic:scaffold7408:1283-3278	0	none
Cluster324	scaffold7458	44757	44877	120	antisense	14	17295	82.0879	0	none	1	intergenic:scaffold7458:44757-44877	0	none
Cluster325	scaffold7474	75699	78340	2641	sense	15	15942	75.6661	0	none	1	intergenic:scaffold7474:75699-78340	0	none
Cluster326	scaffold7567	19525	28344	8819	antisense	34	23039	109.351	0	none	1	intergenic:scaffold7567:19525-28344	2	Denovo_TE1328855:scaffold7567:19613-19755;Denovo_TE1328857:scaffold7567:19939-20272
Cluster327	scaffold7551	6661	6943	282	antisense	12	26713	126.789	0	none	1	intergenic:scaffold7551:6661-6943	0	none
Cluster328	scaffold7576	50813	89700	38887	antisense	211	407125	1932.35	0	none	1	intergenic:scaffold7576:50813-89700	0	none
Cluster329	scaffold7572	73046	73488	442	antisense	12	6519	30.9414	0	none	1	intergenic:scaffold7572:73046-73488	0	none
Cluster330	scaffold7669	48088	48768	680	antisense	13	4831	22.9295	0	none	1	intergenic:scaffold7669:48088-48768	0	none
Cluster331	scaffold7660	91772	92245	473	antisense	16	30479	144.664	0	none	1	intergenic:scaffold7660:91772-92245	1	Denovo_TE1345568:scaffold7660:91772-92137
Cluster332	scaffold7684	31720	34656	2936	sense	18	23452	111.311	1	CCG024888.1:scaffold7684:31720-34656	0	none	0	none
Cluster333	scaffold7770	89273	89629	356	sense	10	7570	35.9298	0	none	1	intergenic:scaffold7770:89273-89629	0	none
Cluster334	scaffold7842	89465	89578	113	sense	10	8387	39.8075	0	none	1	intergenic:scaffold7842:89465-89578	0	none
Cluster335	scaffold7905	7310	7613	303	sense	11	7928	37.6289	0	none	1	intergenic:scaffold7905:7310-7613	1	Denovo_TE1386354:scaffold7905:7612-7613
Cluster336	scaffold7968	19415	19769	354	sense	15	30113	142.926	0	none	1	intergenic:scaffold7968:19415-19769	1	Denovo_TE1397417:scaffold7968:19415-19769
Cluster337	scaffold7975	49523	49910	387	sense	16	11345	53.8472	0	none	1	intergenic:scaffold7975:49523-49910	0	none
Cluster338	scaffold8059	415	13387	12972	antisense	100	94736	449.649	1	CCG025617.1:scaffold8059:656-1726	2	intergenic:scaffold8059:415-655;intergenic:scaffold8059:1727-13387	1	Denovo_TE1411737:scaffold8059:3061-3105
Cluster339	scaffold8067	1131	1507	376	antisense	12	6454	30.6328	0	none	1	intergenic:scaffold8067:1131-1507	0	none
Cluster340	scaffold8106	166	893	727	antisense	10	7900	37.496	0	none	1	intergenic:scaffold8106:166-893	0	none
Cluster341	scaffold8225	82055	83030	975	sense	14	13703	65.039	0	none	1	intergenic:scaffold8225:82055-83030	0	none
Cluster342	scaffold8365	11181	12319	1138	antisense	20	12852	60.9999	0	none	1	intergenic:scaffold8365:11181-12319	0	none
Cluster343	scaffold8393	48250	48373	123	antisense	10	13287	63.0646	0	none	1	intergenic:scaffold8393:48250-48373	0	none
Cluster344	scaffold8433	75234	76868	1634	antisense	13	6708	31.8384	0	none	1	intergenic:scaffold8433:75234-76868	0	none
Cluster345	scaffold8442	75090	75437	347	sense	18	18076	85.7948	0	none	1	intergenic:scaffold8442:75090-75437	0	none
Cluster346	scaffold8464	25487	29645	4158	antisense	15	7630	36.2145	0	none	1	intergenic:scaffold8464:25487-29645	0	none
Cluster347	scaffold8478	11173	11520	347	sense	18	18076	85.7948	0	none	1	intergenic:scaffold8478:11173-11520	0	none
Cluster348	scaffold8557	108	637	529	sense	18	31380	148.94	0	none	1	intergenic:scaffold8557:108-637	1	Denovo_TE1518076:scaffold8557:217-637
Cluster349	scaffold8681	289	403	114	antisense	11	8810	41.8152	0	none	1	intergenic:scaffold8681:289-403	0	none
Cluster350	scaffold8726	10680	12378	1698	antisense	17	24141	114.581	0	none	1	intergenic:scaffold8726:10680-12378	0	none
Cluster351	scaffold8830	73156	74758	1602	antisense	21	11047	52.4328	0	none	1	intergenic:scaffold8830:73156-74758	0	none
Cluster352	scaffold8687	941	1573	632	sense	12	17260	81.9217	0	none	1	intergenic:scaffold8687:941-1573	3	TE0553889:scaffold8687:941-968;TE0553890:scaffold8687:969-1468;TE0553891:scaffold8687:1490-1573
Cluster353	scaffold8920	26822	27469	647	antisense	19	20650	98.0118	0	none	1	intergenic:scaffold8920:26822-27469	0	none
Cluster354	scaffold8941	6428	9358	2930	antisense	21	10068	47.7861	0	none	1	intergenic:scaffold8941:6428-9358	1	Denovo_TE1578008:scaffold8941:8709-8828
Cluster355	scaffold8944	48892	49773	881	antisense	12	4439	21.069	0	none	1	intergenic:scaffold8944:48892-49773	4	TP274094:scaffold8944:48892-49049;Denovo_TE1578648:scaffold8944:49127-49324;TP274095:scaffold8944:49568-49633;TP274096:scaffold8944:49729-49773
Cluster356	scaffold8988	73159	73513	354	sense	15	30113	142.926	0	none	1	intergenic:scaffold8988:73159-73513	1	Denovo_TE1585702:scaffold8988:73159-73513
Cluster357	scaffold9129	303	652	349	antisense	18	18076	85.7948	0	none	1	intergenic:scaffold9129:303-652	0	none
Cluster358	scaffold9211	70847	71201	354	sense	15	30113	142.926	0	none	1	intergenic:scaffold9211:70847-71201	0	none
Cluster359	scaffold9288	66069	69616	3547	sense	12	7741	36.7414	0	none	1	intergenic:scaffold9288:66069-69616	5	Denovo_TE1623321:scaffold9288:66483-66521;Denovo_TE1623323:scaffold9288:66522-66661;Denovo_TE1623326:scaffold9288:66930-66964;Denovo_TE1623329:scaffold9288:69483-69527;TE0579077:scaffold9288:69585-69616
Cluster360	scaffold9344	120	649	529	sense	18	31380	148.94	0	none	1	intergenic:scaffold9344:120-649	1	Denovo_TE1630826:scaffold9344:229-649
Cluster361	scaffold9421	49672	49919	247	sense	18	18076	85.7948	0	none	1	intergenic:scaffold9421:49672-49919	0	none
Cluster362	scaffold9503	851	1154	303	sense	11	7928	37.6289	0	none	1	intergenic:scaffold9503:851-1154	1	Denovo_TE1649544:scaffold9503:1153-1154
Cluster363	scaffold9551	65129	66378	1249	sense	14	8991	42.6743	0	none	1	intergenic:scaffold9551:65129-66378	0	none
Cluster364	scaffold9703	35184	39251	4067	antisense	14	12114	57.4971	0	none	1	intergenic:scaffold9703:35184-39251	9	Denovo_TE1676928:scaffold9703:35512-35512;TP291674:scaffold9703:35513-35593;TE0598840:scaffold9703:35594-35787;Denovo_TE1676929:scaffold9703:35788-36289;TE0598841:scaffold9703:36290-36293;Denovo_TE1676931:scaffold9703:36294-36310;Denovo_TE1676933:scaffold9703:37567-37660;Denovo_TE1676934:scaffold9703:37663-38866;Denovo_TE1676936:scaffold9703:38867-38929
Cluster365	scaffold9784	60237	64839	4602	sense	12	4187	19.8729	0	none	1	intergenic:scaffold9784:60237-64839	0	none
Cluster366	scaffold9859	63455	63748	293	antisense	15	30125	142.983	0	none	1	intergenic:scaffold9859:63455-63748	0	none
Cluster367	scaffold9884	11139	11779	640	sense	12	4408	20.9218	0	none	1	intergenic:scaffold9884:11139-11779	0	none
Cluster368	scaffold9927	43640	43940	300	sense	10	7711	36.599	0	none	1	intergenic:scaffold9927:43640-43940	0	none
Cluster369	scaffold9935	62460	63027	567	sense	10	17462	82.8805	0	none	1	intergenic:scaffold9935:62460-63027	0	none
Cluster370	scaffold9946	30962	31272	310	antisense	15	10554	50.0928	0	none	1	intergenic:scaffold9946:30962-31272	0	none
Cluster371	scaffold10042	13753	14056	303	sense	10	7472	35.4646	0	none	1	intergenic:scaffold10042:13753-14056	0	none
Cluster372	scaffold10104	2182	3895	1713	sense	14	23736	112.659	0	none	1	intergenic:scaffold10104:2182-3895	0	none
Cluster373	scaffold10137	22804	22839	35	antisense	10	8923	42.3516	0	none	1	intergenic:scaffold10137:22804-22839	0	none
Cluster374	scaffold10207	58414	59093	679	antisense	13	11094	52.6558	0	none	1	intergenic:scaffold10207:58414-59093	0	none
Cluster375	scaffold10421	200	720	520	sense	10	5052	23.9785	0	none	1	intergenic:scaffold10421:200-720	0	none
Cluster376	scaffold10429	56106	56408	302	antisense	10	4297	20.395	0	none	1	intergenic:scaffold10429:56106-56408	0	none
Cluster377	scaffold10438	39781	39894	113	antisense	11	8810	41.8152	0	none	1	intergenic:scaffold10438:39781-39894	0	none
Cluster378	scaffold10544	175	684	509	sense	16	11425	54.2269	0	none	1	intergenic:scaffold10544:175-684	0	none
Cluster379	scaffold10598	8167	15982	7815	antisense	48	26392	125.265	0	none	1	intergenic:scaffold10598:8167-15982	0	none
Cluster380	scaffold10596	9203	9451	248	antisense	18	18076	85.7948	0	none	1	intergenic:scaffold10596:9203-9451	0	none
Cluster381	scaffold10693	181	609	428	sense	17	31014	147.203	0	none	1	intergenic:scaffold10693:181-609	1	Denovo_TE1816916:scaffold10693:181-609
Cluster382	scaffold10825	5104	6983	1879	antisense	10	4407	20.9171	0	none	1	intergenic:scaffold10825:5104-6983	0	none
Cluster383	scaffold10867	7510	9916	2406	antisense	25	20679	98.1495	0	none	1	intergenic:scaffold10867:7510-9916	0	none
Cluster384	scaffold10871	40078	40468	390	antisense	17	11562	54.8771	0	none	1	intergenic:scaffold10871:40078-40468	1	Denovo_TE1836102:scaffold10871:40078-40096
Cluster385	scaffold10885	48596	48898	302	antisense	10	4297	20.395	0	none	1	intergenic:scaffold10885:48596-48898	1	Denovo_TE1837688:scaffold10885:48596-48597
Cluster386	scaffold10972	99	811	712	sense	17	11177	53.0498	0	none	1	intergenic:scaffold10972:99-811	0	none
Cluster387	scaffold11004	1100	1403	303	sense	11	7928	37.6289	0	none	1	intergenic:scaffold11004:1100-1403	0	none
Cluster388	scaffold11149	51927	52276	349	antisense	18	18076	85.7948	0	none	1	intergenic:scaffold11149:51927-52276	0	none
Cluster389	scaffold11228	24406	24721	315	sense	12	13018	61.7878	0	none	1	intergenic:scaffold11228:24406-24721	0	none
Cluster390	scaffold11276	31587	39900	8313	divergent	23	67351	319.67	1	CCG001734.1:scaffold11276:31587-39900	0	none	4	Denovo_TE1877732:scaffold11276:38802-38967;Denovo_TE1877733:scaffold11276:39034-39076;Denovo_TE1877735:scaffold11276:39221-39263;Denovo_TE1877737:scaffold11276:39700-39725
Cluster391	scaffold11289	29	755	726	sense	22	37600	178.462	1	CCG001743.1:scaffold11289:56-328	2	intergenic:scaffold11289:29-55;intergenic:scaffold11289:329-755	1	Denovo_TE1878809:scaffold11289:432-755
Cluster392	scaffold11511	6612	6912	300	sense	10	7711	36.599	0	none	1	intergenic:scaffold11511:6612-6912	0	none
Cluster393	scaffold11535	20071	23422	3351	antisense	15	7755	36.8078	0	none	1	intergenic:scaffold11535:20071-23422	1	Denovo_TE1901512:scaffold11535:22560-22595
Cluster394	scaffold11550	391	20114	19723	divergent	70	186755	886.402	0	none	1	intergenic:scaffold11550:391-20114	13	Denovo_TE1903240:scaffold11550:9376-9501;Denovo_TE1903243:scaffold11550:11305-11363;Denovo_TE1903246:scaffold11550:11873-12312;Denovo_TE1903248:scaffold11550:12313-12593;Denovo_TE1903252:scaffold11550:14029-14165;Denovo_TE1903254:scaffold11550:14295-14329;Denovo_TE1903255:scaffold11550:14330-14548;TE0682190:scaffold11550:14549-14550;Denovo_TE1903257:scaffold11550:14910-15137;Denovo_TE1903261:scaf…
Cluster395	scaffold11578	134	653	519	sense	10	5052	23.9785	0	none	1	intergenic:scaffold11578:134-653	0	none
Cluster396	scaffold11609	4611	4724	113	sense	10	8387	39.8075	0	none	1	intergenic:scaffold11609:4611-4724	0	none
Cluster397	scaffold11632	11	3285	3274	antisense	23	10404	49.3809	0	none	1	intergenic:scaffold11632:11-3285	2	Denovo_TE1910679:scaffold11632:881-1034;Denovo_TE1910681:scaffold11632:2296-2475
Cluster398	scaffold11649	43297	44799	1502	antisense	17	7880	37.4011	0	none	1	intergenic:scaffold11649:43297-44799	1	Denovo_TE1912174:scaffold11649:43953-44023
Cluster399	scaffold11663	20239	20604	365	antisense	10	7570	35.9298	0	none	1	intergenic:scaffold11663:20239-20604	0	none
Cluster400	scaffold11726	6132	6509	377	sense	14	10302	48.8967	0	none	1	intergenic:scaffold11726:6132-6509	0	none
Cluster401	scaffold11878	40100	40490	390	sense	17	11562	54.8771	0	none	1	intergenic:scaffold11878:40100-40490	1	Denovo_TE1933141:scaffold11878:40471-40490
Cluster402	scaffold11914	650	3491	2841	antisense	57	94311	447.632	0	none	1	intergenic:scaffold11914:650-3491	0	none
Cluster403	scaffold11951	1055	2955	1900	antisense	13	6617	31.4065	1	CCG002566.1:scaffold11951:2888-2955	1	intergenic:scaffold11951:1055-2887	5	Denovo_TE1939930:scaffold11951:1711-1780;Denovo_TE1939932:scaffold11951:1925-1980;Denovo_TE1939934:scaffold11951:1997-2063;Denovo_TE1939935:scaffold11951:2064-2293;Denovo_TE1939936:scaffold11951:2372-2408
Cluster404	scaffold12001	1204	1561	357	antisense	15	30113	142.926	0	none	1	intergenic:scaffold12001:1204-1561	0	none
Cluster405	scaffold12022	29785	29908	123	sense	11	48497	230.183	0	none	1	intergenic:scaffold12022:29785-29908	0	none
Cluster406	scaffold12115	35900	39970	4070	sense	13	8627	40.9466	0	none	1	intergenic:scaffold12115:35900-39970	1	Denovo_TE1955188:scaffold12115:39926-39970
Cluster407	scaffold12188	10374	10493	119	sense	12	17260	81.9217	0	none	1	intergenic:scaffold12188:10374-10493	2	TE0703734:scaffold12188:10374-10405;TE0703735:scaffold12188:10424-10493
Cluster408	scaffold12244	27853	28352	499	sense	14	10145	48.1516	0	none	1	intergenic:scaffold12244:27853-28352	0	none
Cluster409	scaffold12412	35	2739	2704	antisense	16	10378	49.2575	0	none	1	intergenic:scaffold12412:35-2739	0	none
Cluster410	scaffold12580	7004	7136	132	antisense	11	13512	64.1325	0	none	1	intergenic:scaffold12580:7004-7136	0	none
Cluster411	scaffold12695	16429	16710	281	antisense	14	7104	33.718	0	none	1	intergenic:scaffold12695:16429-16710	0	none
Cluster412	scaffold12755	1152	1867	715	sense	18	11503	54.5971	0	none	1	intergenic:scaffold12755:1152-1867	0	none
Cluster413	scaffold12870	35028	39345	4317	antisense	97	45732	217.059	0	none	1	intergenic:scaffold12870:35028-39345	0	none
Cluster414	scaffold12928	3984	11557	7573	sense	26	29454	139.799	0	none	1	intergenic:scaffold12928:3984-11557	2	Denovo_TE2021017:scaffold12928:5375-5413;Denovo_TE2021020:scaffold12928:6432-6833
Cluster415	scaffold12972	36813	37533	720	antisense	25	25808	122.493	0	none	1	intergenic:scaffold12972:36813-37533	0	none
Cluster416	scaffold12968	29995	34965	4970	antisense	25	51509	244.479	0	none	1	intergenic:scaffold12968:29995-34965	0	none
Cluster417	scaffold13194	499	619	120	antisense	14	17295	82.0879	0	none	1	intergenic:scaffold13194:499-619	0	none
Cluster418	scaffold13252	10776	12663	1887	antisense	12	7747	36.7699	0	none	1	intergenic:scaffold13252:10776-12663	0	none
Cluster419	scaffold13303	2062	2419	357	antisense	15	30113	142.926	0	none	1	intergenic:scaffold13303:2062-2419	1	Denovo_TE2078249:scaffold13303:2062-2419
Cluster420	scaffold13296	11711	14516	2805	antisense	10	6724	31.9144	0	none	1	intergenic:scaffold13296:11711-14516	3	Denovo_TE2077696:scaffold13296:12122-12344;Denovo_TE2077699:scaffold13296:12504-12754;Denovo_TE2077702:scaffold13296:13769-13843
Cluster421	scaffold13426	54	2215	2161	antisense	19	12125	57.5493	0	none	1	intergenic:scaffold13426:54-2215	0	none
Cluster422	scaffold13454	10678	14887	4209	sense	29	14774	70.1224	0	none	1	intergenic:scaffold13454:10678-14887	0	none
Cluster423	scaffold13465	31651	33802	2151	antisense	14	8281	39.3044	0	none	1	intergenic:scaffold13465:31651-33802	0	none
Cluster424	scaffold13471	5370	23945	18575	sense	33	29649	140.724	0	none	1	intergenic:scaffold13471:5370-23945	15	Denovo_TE2089769:scaffold13471:12807-12951;Denovo_TE2089770:scaffold13471:12952-12988;Denovo_TE2089771:scaffold13471:13258-13524;Denovo_TE2089772:scaffold13471:13525-13531;TE0751926:scaffold13471:15953-16222;Denovo_TE2089773:scaffold13471:17310-17388;Denovo_TE2089776:scaffold13471:17982-18145;Denovo_TE2089778:scaffold13471:19299-19408;TE0751929:scaffold13471:21850-22071;TP364668:scaffold13471:220…
Cluster425	scaffold13631	1062	1779	717	antisense	18	11503	54.5971	0	none	1	intergenic:scaffold13631:1062-1779	0	none
Cluster426	scaffold13698	32033	32343	310	sense	15	10554	50.0928	0	none	1	intergenic:scaffold13698:32033-32343	0	none
Cluster427	scaffold13916	24305	24804	499	sense	15	10429	49.4995	0	none	1	intergenic:scaffold13916:24305-24804	0	none
Cluster428	scaffold14104	21266	24622	3356	sense	144	60319	286.294	0	none	1	intergenic:scaffold14104:21266-24622	2	TE0768358:scaffold14104:21909-21974;Denovo_TE2129844:scaffold14104:21975-22064
Cluster429	scaffold14149	1113	4648	3535	divergent	22	22859	108.496	0	none	1	intergenic:scaffold14149:1113-4648	0	none
Cluster430	scaffold14149	25474	29099	3625	antisense	23	18299	86.8532	0	none	1	intergenic:scaffold14149:25474-29099	0	none
Cluster431	scaffold14176	15922	27415	11493	antisense	114	187760	891.172	0	none	1	intergenic:scaffold14176:15922-27415	14	Denovo_TE2134193:scaffold14176:16481-16795;Denovo_TE2134194:scaffold14176:16796-17395;TE0770139:scaffold14176:17396-17463;Denovo_TE2134194:scaffold14176:17464-18671;TE0770140:scaffold14176:18672-18743;Denovo_TE2134194:scaffold14176:18744-19358;TE0770142:scaffold14176:19359-19360;TP373137:scaffold14176:19361-19552;Denovo_TE2134194:scaffold14176:19553-21210;Denovo_TE2134199:scaffold14176:22675-2268…
Cluster432	scaffold14170	21405	24671	3266	sense	10	8294	39.3661	0	none	1	intergenic:scaffold14170:21405-24671	1	Denovo_TE2133976:scaffold14170:24196-24260
Cluster433	scaffold14423	3832	4478	646	sense	23	25191	119.565	0	none	1	intergenic:scaffold14423:3832-4478	0	none
Cluster434	scaffold14473	3724	24753	21029	antisense	92	70103	332.732	0	none	1	intergenic:scaffold14473:3724-24753	0	none
Cluster435	scaffold14499	387	1104	717	antisense	18	11503	54.5971	0	none	1	intergenic:scaffold14499:387-1104	0	none
Cluster436	scaffold14564	25828	26487	659	antisense	27	61464	291.729	0	none	1	intergenic:scaffold14564:25828-26487	1	Denovo_TE2156551:scaffold14564:25828-26203
Cluster437	scaffold14548	23176	24890	1714	antisense	30	28266	134.16	0	none	1	intergenic:scaffold14548:23176-24890	0	none
Cluster438	scaffold14784	12871	13112	241	antisense	11	21248	100.85	0	none	1	intergenic:scaffold14784:12871-13112	0	none
Cluster439	scaffold14854	21550	23729	2179	antisense	13	9614	45.6313	0	none	1	intergenic:scaffold14854:21550-23729	0	none
Cluster440	scaffold15029	1881	2152	271	antisense	14	7328	34.7811	0	none	1	intergenic:scaffold15029:1881-2152	0	none
Cluster441	scaffold15030	1302	4655	3353	sense	15	10232	48.5645	0	none	1	intergenic:scaffold15030:1302-4655	0	none
Cluster442	scaffold15127	4081	4623	542	antisense	10	10291	48.8445	0	none	1	intergenic:scaffold15127:4081-4623	0	none
Cluster443	scaffold15189	134	849	715	sense	18	11503	54.5971	0	none	1	intergenic:scaffold15189:134-849	0	none
Cluster444	scaffold15222	15147	18219	3072	sense	30	23688	112.431	0	none	1	intergenic:scaffold15222:15147-18219	3	Denovo_TE2189178:scaffold15222:15457-15779;Denovo_TE2189179:scaffold15222:16013-16209;Denovo_TE2189183:scaffold15222:17390-17479
Cluster445	scaffold15261	5449	16510	11061	antisense	75	112957	536.132	0	none	1	intergenic:scaffold15261:5449-16510	2	TE0792920:scaffold15261:6190-6223;TE0792924:scaffold15261:9648-9681
Cluster446	scaffold15294	1325	1934	609	antisense	19	14306	67.9011	0	none	1	intergenic:scaffold15294:1325-1934	0	none
Cluster447	scaffold15427	16558	17200	642	antisense	12	4408	20.9218	0	none	1	intergenic:scaffold15427:16558-17200	0	none
Cluster448	scaffold15522	12827	14557	1730	sense	22	10761	51.0753	0	none	1	intergenic:scaffold15522:12827-14557	1	Denovo_TE2202276:scaffold15522:13187-13504
Cluster449	scaffold15540	20177	20620	443	antisense	18	23092	109.602	0	none	1	intergenic:scaffold15540:20177-20620	0	none
Cluster450	scaffold15778	18345	18892	547	sense	15	8465	40.1777	0	none	1	intergenic:scaffold15778:18345-18892	0	none
Cluster451	scaffold15966	2550	2866	316	sense	15	15942	75.6661	0	none	1	intergenic:scaffold15966:2550-2866	0	none
Cluster452	scaffold16225	17570	17998	428	antisense	17	31014	147.203	0	none	1	intergenic:scaffold16225:17570-17998	1	Denovo_TE2228002:scaffold16225:17570-17998
Cluster453	scaffold16297	2006	2607	601	antisense	11	11526	54.7063	0	none	1	intergenic:scaffold16297:2006-2607	0	none
Cluster454	scaffold16355	321	2503	2182	sense	14	9872	46.8558	0	none	1	intergenic:scaffold16355:321-2503	0	none
Cluster455	scaffold16358	3714	6433	2719	antisense	29	18703	88.7707	0	none	1	intergenic:scaffold16358:3714-6433	1	Denovo_TE2232245:scaffold16358:5747-5982
Cluster456	scaffold16378	13421	14138	717	antisense	18	11503	54.5971	0	none	1	intergenic:scaffold16378:13421-14138	0	none
Cluster457	scaffold16947	18	375	357	antisense	13	29468	139.865	0	none	1	intergenic:scaffold16947:18-375	1	Denovo_TE2249893:scaffold16947:18-375
Cluster458	scaffold17065	7	1431	1424	sense	23	51276	243.373	0	none	1	intergenic:scaffold17065:7-1431	3	Denovo_TE2252909:scaffold17065:90-808;Denovo_TE2252910:scaffold17065:809-831;Denovo_TE2252911:scaffold17065:1059-1431
Cluster459	scaffold17362	12502	12849	347	sense	18	18076	85.7948	0	none	1	intergenic:scaffold17362:12502-12849	0	none
Cluster460	scaffold17374	13187	13904	717	antisense	15	10609	50.3539	0	none	1	intergenic:scaffold17374:13187-13904	0	none
Cluster461	scaffold17621	6691	9287	2596	sense	24	16084	76.3401	0	none	1	intergenic:scaffold17621:6691-9287	0	none
Cluster462	scaffold17671	5071	9984	4913	divergent	24	24285	115.265	0	none	1	intergenic:scaffold17671:5071-9984	0	none
Cluster463	scaffold17749	1866	2223	357	antisense	15	30113	142.926	0	none	1	intergenic:scaffold17749:1866-2223	1	Denovo_TE2268125:scaffold17749:1866-2223
Cluster464	scaffold18025	1735	4055	2320	antisense	12	6418	30.462	0	none	1	intergenic:scaffold18025:1735-4055	0	none
Cluster465	scaffold18200	832	4952	4120	sense	20	10992	52.1717	0	none	1	intergenic:scaffold18200:832-4952	0	none
Cluster466	scaffold19411	5441	7844	2403	sense	10	7002	33.2338	0	none	1	intergenic:scaffold19411:5441-7844	0	none
Cluster467	scaffold19597	6397	7078	681	sense	12	10948	51.9629	0	none	1	intergenic:scaffold19597:6397-7078	1	Denovo_TE2293922:scaffold19597:6421-7078
Cluster468	scaffold20029	2190	4151	1961	sense	15	7366	34.9615	0	none	1	intergenic:scaffold20029:2190-4151	5	TE0835428:scaffold20029:2190-2228;Denovo_TE2297660:scaffold20029:2553-2562;TP402872:scaffold20029:2563-2781;TP402873:scaffold20029:2782-2901;Denovo_TE2297664:scaffold20029:3336-3448
Cluster469	scaffold20135	7210	7512	302	antisense	11	7928	37.6289	0	none	1	intergenic:scaffold20135:7210-7512	1	Denovo_TE2298857:scaffold20135:7210-7211
Cluster470	scaffold20304	6648	6966	318	antisense	15	15942	75.6661	0	none	1	intergenic:scaffold20304:6648-6966	0	none
Cluster471	scaffold20504	5437	6933	1496	sense	13	6591	31.2831	0	none	1	intergenic:scaffold20504:5437-6933	0	none
Cluster472	scaffold20572	55	368	313	sense	15	15942	75.6661	0	none	1	intergenic:scaffold20572:55-368	0	none
Cluster473	scaffold20972	6458	6957	499	sense	16	10852	51.5072	0	none	1	intergenic:scaffold20972:6458-6957	0	none
Cluster474	scaffold21006	6197	6698	501	antisense	10	7221	34.2733	0	none	1	intergenic:scaffold21006:6197-6698	0	none
Cluster475	scaffold21323	67	385	318	antisense	14	15562	73.8625	0	none	1	intergenic:scaffold21323:67-385	0	none
Cluster476	scaffold22539	529	1048	519	sense	10	5052	23.9785	0	none	1	intergenic:scaffold22539:529-1048	1	Denovo_TE2315638:scaffold22539:883-1048
Cluster477	scaffold22689	191	754	563	antisense	20	17226	81.7604	0	none	1	intergenic:scaffold22689:191-754	2	TP410836:scaffold22689:677-737;TE0852240:scaffold22689:738-754
Cluster478	scaffold23154	108	391	283	antisense	13	12214	57.9717	0	none	1	intergenic:scaffold23154:108-391	0	none
Cluster479	scaffold23224	55	4545	4490	sense	15	17261	81.9265	0	none	1	intergenic:scaffold23224:55-4545	7	Denovo_TE2348221:scaffold23224:55-67;TP411401:scaffold23224:68-268;Denovo_TE2348223:scaffold23224:269-1600;Denovo_TE2348226:scaffold23224:2482-2521;Denovo_TE2348227:scaffold23224:2522-2700;Denovo_TE2348229:scaffold23224:3509-3828;Denovo_TE2348231:scaffold23224:3888-4545
Cluster480	scaffold23255	1	3604	3603	sense	17	55833	265.002	0	none	1	intergenic:scaffold23255:1-3604	16	Denovo_TE2348392:scaffold23255:94-184;Denovo_TE2348393:scaffold23255:273-294;TP411435:scaffold23255:295-350;TP411436:scaffold23255:351-431;Denovo_TE2348393:scaffold23255:432-505;TP411438:scaffold23255:511-511;TE0853519:scaffold23255:512-728;TP411439:scaffold23255:729-773;Denovo_TE2348395:scaffold23255:774-1071;TP411439:scaffold23255:1072-1166;TP411441:scaffold23255:1167-1253;Denovo_TE2348396:scaf…
Cluster481	scaffold23260	135	3273	3138	sense	11	5456	25.896	0	none	1	intergenic:scaffold23260:135-3273	3	Denovo_TE2348450:scaffold23260:1123-1281;Denovo_TE2348451:scaffold23260:1282-1334;Denovo_TE2348452:scaffold23260:1335-2217
Cluster482	scaffold23695	157	1488	1331	antisense	20	18414	87.399	0	none	1	intergenic:scaffold23695:157-1488	0	none
Cluster483	scaffold26202	1808	2525	717	antisense	18	11503	54.5971	0	none	1	intergenic:scaffold26202:1808-2525	0	none
Cluster484	scaffold27554	146	2485	2339	antisense	13	8057	38.2412	0	none	1	intergenic:scaffold27554:146-2485	0	none
Cluster485	scaffold28849	640	2596	1956	sense	23	14642	69.4958	0	none	1	intergenic:scaffold28849:640-2596	0	none
Cluster486	scaffold33395	71	698	627	antisense	12	7770	36.879	0	none	1	intergenic:scaffold33395:71-698	0	none
Cluster487	scaffold34652	15	1583	1568	sense	10	7123	33.8081	0	none	1	intergenic:scaffold34652:15-1583	0	none
Cluster488	scaffold40151	2118	2210	92	sense	10	11462	54.4025	0	none	1	intergenic:scaffold40151:2118-2210	0	none
Cluster489	scaffold41922	47	1215	1168	sense	11	7458	35.3982	0	none	1	intergenic:scaffold41922:47-1215	0	none
Cluster490	scaffold42111	626	1377	751	antisense	15	13134	62.3384	0	none	1	intergenic:scaffold42111:626-1377	0	none
Cluster491	scaffold42937	910	1627	717	antisense	18	11503	54.5971	0	none	1	intergenic:scaffold42937:910-1627	0	none
Cluster492	scaffold47033	464	766	302	sense	10	4297	20.395	0	none	1	intergenic:scaffold47033:464-766	0	none
Cluster493	scaffold48108	66	1304	1238	antisense	11	7675	36.4281	0	none	1	intergenic:scaffold48108:66-1304	0	none
Cluster494	scaffold57439	371	1458	1087	mixed	10	8366	39.7078	0	none	1	intergenic:scaffold57439:371-1458	0	none
Cluster495	scaffold59140	107	1070	963	antisense	48	529018	2510.9	0	none	1	intergenic:scaffold59140:107-1070	1	Denovo_TE2426590:scaffold59140:107-394
Cluster496	scaffold64874	100	569	469	sense	23	8482	40.2584	1	CCG022442.1:scaffold64874:238-387	2	intergenic:scaffold64874:100-237;intergenic:scaffold64874:388-569	1	Denovo_TE2430794:scaffold64874:223-266
Cluster497	scaffold70503	39	667	628	sense	32	12996	61.6834	0	none	1	intergenic:scaffold70503:39-667	0	none
Cluster498	scaffold76155	1	787	786	sense	22	33077	156.994	0	none	1	intergenic:scaffold76155:1-787	1	Denovo_TE2452649:scaffold76155:356-787
Cluster499	scaffold82308	101	255	154	antisense	13	15421	73.1932	0	none	1	intergenic:scaffold82308:101-255	0	none
Cluster500	scaffold83839	448	796	348	antisense	18	18076	85.7948	0	none	1	intergenic:scaffold83839:448-796	0	none
Cluster501	scaffold85505	176	525	349	antisense	13	17851	84.7268	0	none	1	intergenic:scaffold85505:176-525	0	none
Cluster502	scaffold91293	504	804	300	antisense	10	7711	36.599	0	none	1	intergenic:scaffold91293:504-804	0	none
Cluster503	scaffold92960	384	622	238	antisense	14	29818	141.526	0	none	1	intergenic:scaffold92960:384-622	1	Denovo_TE2469470:scaffold92960:384-622
Cluster504	scaffold94238	29	557	528	sense	15	11457	54.3788	0	none	1	intergenic:scaffold94238:29-557	0	none
Cluster505	scaffold94809	203	757	554	antisense	10	11788	55.9498	0	none	1	intergenic:scaffold94809:203-757	0	none
Cluster506	scaffold98426	134	381	247	antisense	13	4711	22.36	0	none	1	intergenic:scaffold98426:134-381	1	Denovo_TE2473422:scaffold98426:195-238
Cluster507	scaffold98965	70	787	717	antisense	17	11080	52.5894	0	none	1	intergenic:scaffold98965:70-787	0	none
Cluster508	scaffold103897	107	461	354	sense	15	30113	142.926	0	none	1	intergenic:scaffold103897:107-461	1	Denovo_TE2476192:scaffold103897:107-461
Cluster509	scaffold113479	273	382	109	antisense	11	5729	27.1918	0	none	1	intergenic:scaffold113479:273-382	0	none
Cluster510	scaffold126369	223	595	372	antisense	13	7827	37.1496	0	none	1	intergenic:scaffold126369:223-595	0	none
Cluster511	scaffold131116	83	809	726	sense	10	6249	29.6598	0	none	1	intergenic:scaffold131116:83-809	2	Denovo_TE2492529:scaffold131116:115-176;Denovo_TE2492530:scaffold131116:497-809
Cluster512	scaffold131394	58	774	716	antisense	10	5467	25.9482	0	none	1	intergenic:scaffold131394:58-774	0	none
Cluster513	scaffold136755	28	839	811	antisense	49	527416	2503.29	0	none	1	intergenic:scaffold136755:28-839	3	Denovo_TE2495529:scaffold136755:253-597;TE0909492:scaffold136755:598-723;Denovo_TE2495529:scaffold136755:724-839
Cluster514	scaffold143284	116	465	349	antisense	13	17851	84.7268	0	none	1	intergenic:scaffold143284:116-465	0	none
Cluster515	scaffold144379	233	732	499	sense	16	10852	51.5072	0	none	1	intergenic:scaffold144379:233-732	0	none
Cluster516	scaffold156995	5	515	510	antisense	44	401077	1903.65	0	none	1	intergenic:scaffold156995:5-515	1	Denovo_TE2504720:scaffold156995:5-515
Cluster517	scaffold168690	132	927	795	antisense	38	42877	203.509	0	none	1	intergenic:scaffold168690:132-927	2	Denovo_TE2508921:scaffold168690:132-258;Denovo_TE2508922:scaffold168690:259-892
Cluster518	scaffold172146	304	467	163	antisense	14	15646	74.2612	0	none	1	intergenic:scaffold172146:304-467	0	none
Cluster519	scaffold282757	17	175	158	sense	11	30936	146.833	0	none	1	intergenic:scaffold282757:17-175	0	none
Cluster520	scaffold365197	48	188	140	sense	10	8412	39.9262	0	none	1	intergenic:scaffold365197:48-188	0	none
Cluster521	scaffold447492	43	193	150	sense	17	252812	1199.93	0	none	1	intergenic:scaffold447492:43-193	1	Denovo_TE2614522:scaffold447492:43-193
Cluster522	scaffold473525	41	186	145	antisense	12	15920	75.5617	0	none	1	intergenic:scaffold473525:41-186	1	Denovo_TE2627223:scaffold473525:41-97
Cluster523	scaffold8815	10603	38672	28069	antisense	190	234291	1112.02	0	none	1	intergenic:scaffold8815:10603-38672	10	TE0976604:scaffold8815:16026-16087;Denovo_TE2705028:scaffold8815:17904-18221;Denovo_TE2705032:scaffold8815:20895-20900;Denovo_TE2705033:scaffold8815:20901-20967;Denovo_TE2705035:scaffold8815:21672-21726;Denovo_TE2705043:scaffold8815:28813-28983;TP472029:scaffold8815:28984-29568;Denovo_TE2705044:scaffold8815:29569-29719;Denovo_TE2705045:scaffold8815:29720-29877;TE0976615:scaffold8815:36963-37115
Cluster524	scaffold8815	75640	75854	214	antisense	10	6683	31.7198	0	none	1	intergenic:scaffold8815:75640-75854	0	none
Cluster525	scaffold9350	16296	19988	3692	antisense	10	4457	21.1544	0	none	1	intergenic:scaffold9350:16296-19988	0	none
Cluster526	scaffold9447	2497	62739	60242	antisense	417	486793	2310.48	0	none	1	intergenic:scaffold9447:2497-62739	0	none
Cluster527	scaffold13930	5310	52299	46989	sense	294	506120	2402.22	0	none	1	intergenic:scaffold13930:5310-52299	17	Denovo_TE2622803:scaffold13930:9169-9202;Denovo_TE2622804:scaffold13930:9203-9374;Denovo_TE2622807:scaffold13930:9375-9490;Denovo_TE2622814:scaffold13930:12146-12820;Denovo_TE2622815:scaffold13930:12852-13029;Denovo_TE2622816:scaffold13930:13036-13173;Denovo_TE2622817:scaffold13930:13527-13635;Denovo_TE2622818:scaffold13930:13738-14285;Denovo_TE2622819:scaffold13930:14317-14442;Denovo_TE2622853:s…
Cluster528	scaffold14381	20889	23946	3057	sense	10	6082	28.8672	0	none	1	intergenic:scaffold14381:20889-23946	0	none
Cluster529	scaffold14475	8411	26615	18204	sense	68	90087	427.583	0	none	1	intergenic:scaffold14475:8411-26615	2	Denovo_TE2623713:scaffold14475:8999-9093;TE0951686:scaffold14475:25357-25401
Cluster530	scaffold15263	259	2418	2159	antisense	12	9430	44.7579	0	none	1	intergenic:scaffold15263:259-2418	0	none
Cluster531	scaffold16776	12320	14088	1768	antisense	11	11280	53.5387	0	none	1	intergenic:scaffold16776:12320-14088	1	Denovo_TE2709679:scaffold16776:12843-13298
Cluster532	scaffold17827	3515	12447	8932	sense	35	37832	179.563	0	none	1	intergenic:scaffold17827:3515-12447	4	TE0979890:scaffold17827:3974-4073;Denovo_TE2712269:scaffold17827:6410-6614;Denovo_TE2712271:scaffold17827:6615-6669;Denovo_TE2712277:scaffold17827:10347-10557
Cluster533	scaffold18220	5755	9219	3464	sense	14	22369	106.171	0	none	1	intergenic:scaffold18220:5755-9219	1	TP474580:scaffold18220:8987-9219
Cluster534	scaffold19017	1201	9076	7875	antisense	36	20535	97.466	1	CCG008424.1:scaffold19017:2146-2685	2	intergenic:scaffold19017:1201-2145;intergenic:scaffold19017:2686-9076	6	Denovo_TE2716214:scaffold19017:6131-6151;Denovo_TE2716215:scaffold19017:6152-6162;TE0981621:scaffold19017:6163-6250;Denovo_TE2716218:scaffold19017:6251-6267;Denovo_TE2716219:scaffold19017:7324-7641;Denovo_TE2716220:scaffold19017:8844-8977
Cluster535	scaffold19071	5064	7448	2384	antisense	32	33946	161.119	0	none	1	intergenic:scaffold19071:5064-7448	0	none
Cluster536	scaffold19372	118	8498	8380	sense	86	148442	704.556	0	none	1	intergenic:scaffold19372:118-8498	0	none
Cluster537	scaffold19491	6943	9185	2242	antisense	16	6340	30.0918	0	none	1	intergenic:scaffold19491:6943-9185	0	none
Cluster538	scaffold20062	60	450	390	sense	14	9188	43.6093	0	none	1	intergenic:scaffold20062:60-450	1	Denovo_TE2719703:scaffold20062:449-450
Cluster539	scaffold20384	1911	2675	764	antisense	13	9653	45.8164	0	none	1	intergenic:scaffold20384:1911-2675	0	none
Cluster540	scaffold21809	230	4488	4258	antisense	12	5930	28.1458	0	none	1	intergenic:scaffold21809:230-4488	0	none
Cluster541	scaffold23054	3640	4830	1190	sense	17	8703	41.3074	0	none	1	intergenic:scaffold23054:3640-4830	0	none
Cluster542	scaffold23290	186	2384	2198	sense	14	9872	46.8558	0	none	1	intergenic:scaffold23290:186-2384	0	none
Cluster543	scaffold23445	1391	3817	2426	sense	10	5758	27.3294	0	none	1	intergenic:scaffold23445:1391-3817	0	none
Cluster544	scaffold24146	363	3966	3603	sense	24	34518	163.834	0	none	1	intergenic:scaffold24146:363-3966	1	Denovo_TE2730537:scaffold24146:839-914
Cluster545	scaffold24310	2361	3660	1299	antisense	14	22364	106.147	0	none	1	intergenic:scaffold24310:2361-3660	1	TP479971:scaffold24310:2361-2593
Cluster546	scaffold24329	1419	3413	1994	antisense	23	11568	54.9056	0	none	1	intergenic:scaffold24329:1419-3413	0	none
Cluster547	scaffold24417	627	1502	875	sense	17	10105	47.9617	0	none	1	intergenic:scaffold24417:627-1502	0	none
Cluster548	scaffold25397	381	3825	3444	antisense	18	27371	129.912	0	none	1	intergenic:scaffold25397:381-3825	5	TP480714:scaffold25397:381-417;TP480715:scaffold25397:418-441;Denovo_TE2732994:scaffold25397:3565-3668;TE0988945:scaffold25397:3669-3737;Denovo_TE2732994:scaffold25397:3738-3775
Cluster549	scaffold26722	478	2909	2431	antisense	20	13355	63.3873	0	none	1	intergenic:scaffold26722:478-2909	0	none
Cluster550	scaffold26811	620	3486	2866	sense	22	14245	67.6115	0	none	1	intergenic:scaffold26811:620-3486	0	none
Cluster551	scaffold28357	1602	2231	629	antisense	12	7770	36.879	0	none	1	intergenic:scaffold28357:1602-2231	0	none
Cluster552	scaffold28414	128	696	568	antisense	14	14045	66.6623	0	none	1	intergenic:scaffold28414:128-696	1	Denovo_TE2737982:scaffold28414:639-689
Cluster553	scaffold29189	1014	2556	1542	sense	12	7723	36.6559	0	none	1	intergenic:scaffold29189:1014-2556	0	none
Cluster554	scaffold29740	1528	1919	391	sense	10	9588	45.5079	0	none	1	intergenic:scaffold29740:1528-1919	1	Denovo_TE2739979:scaffold29740:1528-1919
Cluster555	scaffold29939	112	2544	2432	antisense	20	13355	63.3873	0	none	1	intergenic:scaffold29939:112-2544	0	none
Cluster556	scaffold30090	1605	2636	1031	antisense	10	7573	35.944	0	none	1	intergenic:scaffold30090:1605-2636	0	none
Cluster557	scaffold30370	232	2223	1991	sense	16	20106	95.4298	0	none	1	intergenic:scaffold30370:232-2223	0	none
Cluster558	scaffold30632	1163	2618	1455	antisense	15	19204	91.1486	0	none	1	intergenic:scaffold30632:1163-2618	0	none
Cluster559	scaffold30650	1083	2630	1547	sense	20	10797	51.2462	0	none	1	intergenic:scaffold30650:1083-2630	0	none
Cluster560	scaffold30659	742	2200	1458	antisense	10	6766	32.1137	0	none	1	intergenic:scaffold30659:742-2200	0	none
Cluster561	scaffold32004	175	2444	2269	sense	15	6759	32.0805	0	none	1	intergenic:scaffold32004:175-2444	3	Denovo_TE2743244:scaffold32004:1256-1372;Denovo_TE2743246:scaffold32004:1381-1415;Denovo_TE2743249:scaffold32004:2285-2381
Cluster562	scaffold34323	859	2306	1447	sense	11	5669	26.907	0	none	1	intergenic:scaffold34323:859-2306	0	none
Cluster563	scaffold34340	49	1745	1696	sense	11	10142	48.1373	0	none	1	intergenic:scaffold34340:49-1745	3	Denovo_TE2746351:scaffold34340:49-582;TE0995397:scaffold34340:583-657;Denovo_TE2746351:scaffold34340:658-1745
Cluster564	scaffold34551	81	2201	2120	sense	17	21008	99.711	0	none	1	intergenic:scaffold34551:81-2201	0	none
Cluster565	scaffold36126	1146	1463	317	sense	13	22132	105.046	0	none	1	intergenic:scaffold36126:1146-1463	0	none
Cluster566	scaffold36132	232	1422	1190	antisense	17	8703	41.3074	0	none	1	intergenic:scaffold36132:232-1422	0	none
Cluster567	scaffold37567	41	1999	1958	antisense	23	20189	95.8238	0	none	1	intergenic:scaffold37567:41-1999	0	none
Cluster568	scaffold37682	1559	2061	502	sense	10	7221	34.2733	0	none	1	intergenic:scaffold37682:1559-2061	0	none
Cluster569	scaffold37843	168	288	120	antisense	14	17295	82.0879	0	none	1	intergenic:scaffold37843:168-288	0	none
Cluster570	scaffold38415	288	1771	1483	sense	15	19905	94.4758	0	none	1	intergenic:scaffold38415:288-1771	0	none
Cluster571	scaffold39560	212	599	387	sense	16	11345	53.8472	0	none	1	intergenic:scaffold39560:212-599	0	none
Cluster572	scaffold47380	338	1268	930	sense	12	8877	42.1332	1	CCG018177.1:scaffold47380:1082-1268	1	intergenic:scaffold47380:338-1081	0	none
Cluster573	scaffold47683	1379	1417	38	antisense	10	10603	50.3254	0	none	1	intergenic:scaffold47683:1379-1417	1	Denovo_TE2789888:scaffold47683:1386-1417
Cluster574	scaffold53429	445	704	259	antisense	11	8140	38.6352	0	none	1	intergenic:scaffold53429:445-704	0	none
Cluster575	scaffold56344	328	674	346	antisense	13	8689	41.2409	0	none	1	intergenic:scaffold56344:328-674	0	none
Cluster576	scaffold56542	846	1218	372	antisense	13	7827	37.1496	0	none	1	intergenic:scaffold56542:846-1218	0	none
Cluster577	scaffold58259	650	968	318	antisense	15	15942	75.6661	0	none	1	intergenic:scaffold58259:650-968	0	none
Cluster578	scaffold59265	1019	1319	300	antisense	10	7711	36.599	0	none	1	intergenic:scaffold59265:1019-1319	0	none
Cluster579	scaffold59283	96	1350	1254	sense	15	7481	35.5073	0	none	1	intergenic:scaffold59283:96-1350	0	none
Cluster580	scaffold59576	113	602	489	sense	23	8482	40.2584	1	CCG021337.1:scaffold59576:263-412	2	intergenic:scaffold59576:113-262;intergenic:scaffold59576:413-602	2	Denovo_TE2805465:scaffold59576:248-291;Denovo_TE2805466:scaffold59576:448-491
Cluster581	scaffold59846	130	262	132	sense	11	13512	64.1325	0	none	1	intergenic:scaffold59846:130-262	0	none
Cluster582	scaffold60646	876	1375	499	antisense	16	10852	51.5072	0	none	1	intergenic:scaffold60646:876-1375	0	none
Cluster583	scaffold61977	165	1542	1377	antisense	13	9148	43.4195	0	none	1	intergenic:scaffold61977:165-1542	0	none
Cluster584	scaffold62332	362	1309	947	antisense	14	19003	90.1946	0	none	1	intergenic:scaffold62332:362-1309	0	none
Cluster585	scaffold62991	634	1259	625	sense	12	7770	36.879	0	none	1	intergenic:scaffold62991:634-1259	0	none
Cluster586	scaffold64752	1031	1419	388	antisense	16	11345	53.8472	0	none	1	intergenic:scaffold64752:1031-1419	0	none
Cluster587	scaffold72883	69	749	680	sense	16	7144	33.9078	0	none	1	intergenic:scaffold72883:69-749	0	none
Cluster588	scaffold75376	26	980	954	sense	18	16107	76.4492	0	none	1	intergenic:scaffold75376:26-980	0	none
Cluster589	scaffold85929	116	831	715	sense	17	11080	52.5894	0	none	1	intergenic:scaffold85929:116-831	0	none
Cluster590	scaffold94602	714	854	140	sense	10	8412	39.9262	0	none	1	intergenic:scaffold94602:714-854	0	none
Cluster591	scaffold96189	557	865	308	antisense	15	15942	75.6661	0	none	1	intergenic:scaffold96189:557-865	0	none
Cluster592	scaffold96311	130	172	42	sense	13	7763	36.8458	0	none	1	intergenic:scaffold96311:130-172	0	none
Cluster593	scaffold96388	42	316	274	antisense	10	5477	25.9957	0	none	1	intergenic:scaffold96388:42-316	0	none
Cluster594	scaffold98553	228	726	498	sense	14	10031	47.6105	0	none	1	intergenic:scaffold98553:228-726	0	none
Cluster595	scaffold99137	260	570	310	sense	15	10554	50.0928	0	none	1	intergenic:scaffold99137:260-570	0	none
Cluster596	scaffold107119	373	664	291	sense	14	12525	59.4479	0	none	1	intergenic:scaffold107119:373-664	0	none
Cluster597	scaffold107439	177	549	372	antisense	13	7827	37.1496	0	none	1	intergenic:scaffold107439:177-549	0	none
Cluster598	scaffold108970	224	812	588	antisense	12	6118	29.0381	0	none	1	intergenic:scaffold108970:224-812	0	none
Cluster599	scaffold109629	13	1141	1128	antisense	92	38270	181.642	0	none	1	intergenic:scaffold109629:13-1141	0	none
Cluster600	scaffold110043	356	706	350	sense	13	17851	84.7268	0	none	1	intergenic:scaffold110043:356-706	0	none
Cluster601	scaffold111417	102	734	632	sense	12	12382	58.7691	0	none	1	intergenic:scaffold111417:102-734	0	none
Cluster602	scaffold111637	179	479	300	sense	10	7711	36.599	0	none	1	intergenic:scaffold111637:179-479	0	none
Cluster603	scaffold112149	17	519	502	sense	10	7221	34.2733	0	none	1	intergenic:scaffold112149:17-519	0	none
Cluster604	scaffold115443	10	364	354	sense	15	30113	142.926	0	none	1	intergenic:scaffold115443:10-364	1	Denovo_TE2856769:scaffold115443:10-364
Cluster605	scaffold117527	20	819	799	sense	37	155048	735.91	0	none	1	intergenic:scaffold117527:20-819	2	Denovo_TE2858744:scaffold117527:20-304;Denovo_TE2858745:scaffold117527:553-819
Cluster606	scaffold118873	275	647	372	sense	13	7827	37.1496	0	none	1	intergenic:scaffold118873:275-647	0	none
Cluster607	scaffold120340	15	688	673	sense	22	58656	278.401	0	none	1	intergenic:scaffold120340:15-688	0	none
Cluster608	scaffold123055	6	534	528	antisense	15	11457	54.3788	0	none	1	intergenic:scaffold123055:6-534	0	none
Cluster609	scaffold125363	101	608	507	sense	12	8948	42.4702	0	none	1	intergenic:scaffold125363:101-608	0	none
Cluster610	scaffold126361	53	699	646	antisense	11	5799	27.524	0	none	1	intergenic:scaffold126361:53-699	0	none
Cluster611	scaffold129166	344	734	390	antisense	14	9188	43.6093	0	none	1	intergenic:scaffold129166:344-734	0	none
Cluster612	scaffold132151	225	729	504	antisense	10	7221	34.2733	0	none	1	intergenic:scaffold132151:225-729	0	none
Cluster613	scaffold134657	24	626	602	antisense	42	85007	403.472	0	none	1	intergenic:scaffold134657:24-626	0	none
Cluster614	scaffold135018	175	835	660	antisense	27	61464	291.729	0	none	1	intergenic:scaffold135018:175-835	1	Denovo_TE2875398:scaffold135018:175-550
Cluster615	scaffold136876	63	340	277	antisense	15	5534	26.2662	1	CCG004512.1:scaffold136876:63-204	1	intergenic:scaffold136876:205-340	1	Denovo_TE2877207:scaffold136876:176-219
Cluster616	scaffold140837	512	829	317	sense	13	22132	105.046	0	none	1	intergenic:scaffold140837:512-829	0	none
Cluster617	scaffold146225	115	406	291	antisense	13	4711	22.36	0	none	1	intergenic:scaffold146225:115-406	0	none
Cluster618	scaffold147109	8	725	717	antisense	18	11503	54.5971	0	none	1	intergenic:scaffold147109:8-725	0	none
Cluster619	scaffold148347	394	710	316	antisense	13	22132	105.046	0	none	1	intergenic:scaffold148347:394-710	0	none
Cluster620	scaffold149845	32	718	686	antisense	28	270705	1284.86	0	none	1	intergenic:scaffold149845:32-718	1	Denovo_TE2889808:scaffold149845:32-187
Cluster621	scaffold158931	720	773	53	antisense	11	17435	82.7524	0	none	1	intergenic:scaffold158931:720-773	0	none
Cluster622	scaffold159111	651	791	140	sense	10	8412	39.9262	0	none	1	intergenic:scaffold159111:651-791	0	none
Cluster623	scaffold159886	49	326	277	antisense	15	5534	26.2662	0	none	1	intergenic:scaffold159886:49-326	1	Denovo_TE2899387:scaffold159886:162-201
Cluster624	scaffold162766	456	770	314	sense	12	9230	43.8087	0	none	1	intergenic:scaffold162766:456-770	0	none
Cluster625	scaffold164519	208	556	348	antisense	18	18076	85.7948	0	none	1	intergenic:scaffold164519:208-556	0	none
Cluster626	scaffold165784	80	524	444	sense	17	10321	48.9869	0	none	1	intergenic:scaffold165784:80-524	0	none
Cluster627	scaffold166741	66	402	336	antisense	10	9588	45.5079	0	none	1	intergenic:scaffold166741:66-402	0	none
Cluster628	scaffold166892	58	627	569	antisense	10	17462	82.8805	0	none	1	intergenic:scaffold166892:58-627	0	none
Cluster629	scaffold172277	60	278	218	antisense	15	16151	76.6581	0	none	1	intergenic:scaffold172277:60-278	0	none
Cluster630	scaffold176984	36	450	414	sense	10	11642	55.2568	0	none	1	intergenic:scaffold176984:36-450	0	none
Cluster631	scaffold243525	52	153	101	antisense	15	252336	1197.67	0	none	1	intergenic:scaffold243525:52-153	0	none
Cluster632	scaffold307405	20	192	172	antisense	11	5423	25.7394	0	none	1	intergenic:scaffold307405:20-192	0	none
Cluster633	scaffold495021	9	44	35	antisense	10	8923	42.3516	0	none	1	intergenic:scaffold495021:9-44	0	none
Cluster634	scaffold514935	21	158	137	antisense	10	40584	192.625	0	none	1	intergenic:scaffold514935:21-158	1	Denovo_TE2990339:scaffold514935:21-158
Cluster635	scaffold515398	16	75	59	antisense	11	16110	76.4635	0	none	1	intergenic:scaffold515398:16-75	1	Denovo_TE2990480:scaffold515398:65-75
Cluster636	scaffold533213	6	41	35	antisense	10	8923	42.3516	0	none	1	intergenic:scaffold533213:6-41	0	none
Cluster637	scaffold536509	28	171	143	sense	11	24417	115.891	0	none	1	intergenic:scaffold536509:28-171	1	Denovo_TE2999126:scaffold536509:28-171
Cluster638	scaffold567871	41	136	95	antisense	14	252104	1196.57	0	none	1	intergenic:scaffold567871:41-136	1	Denovo_TE3014179:scaffold567871:41-136
Cluster639	scaffold609326	57	144	87	sense	18	109633	520.355	0	none	1	intergenic:scaffold609326:57-144	1	Denovo_TE3035096:scaffold609326:57-144
Cluster640	scaffold710241	33	119	86	sense	10	23729	112.626	0	none	1	intergenic:scaffold710241:33-119	1	Denovo_TE3060636:scaffold710241:33-119
Cluster641	scaffold774753	7	144	137	antisense	12	17235	81.8031	0	none	1	intergenic:scaffold774753:7-144	1	Denovo_TE3069136:scaffold774753:7-144
Cluster642	scaffold855497	48	141	93	sense	13	251599	1194.17	0	none	1	intergenic:scaffold855497:48-141	1	Denovo_TE3110243:scaffold855497:48-141
Cluster643	scaffold870440	18	101	83	antisense	12	55908	265.358	0	none	1	intergenic:scaffold870440:18-101	0	none
