# Supplementary material for: Developmental piRNA profiles of the invasive vector mosquito Aedes albopictus
Source: Parasit Vectors. 2016 Sep 29;9:524. doi: 10.1186/s13071-016-1815-8 (PMC5041409; doi:10.1186/s13071-016-1815-8)
Supplement: Additional file 11: Table S7. — The top 10 abundance of transcription of piRNAs clusters from each developmental library. (XLS 39 kb) [file 13071_2016_1815_MOESM11_ESM.xls]

## Sheet: Sheet1
Table S7.The top 10 abundance of transcription of piRNAs clusters from each developmental library
The top 10 piRNA clusters of every stage were assembled, as a result total 24 clusters were used for clustering analysis on the basis of TPM
Cluster ID	Chromosome	Stand	start piRNA location of first bp on the reference	end piRNA location of first bp on the reference	Normalized read counts of piRNA clusters
					Embryo	Larvae	Pupae	Adult Male	Sugar-fed Female	Blood-fed Female
Cluster13	71	sense	54668	144036	18144.6	14389.6	24048.9	99014.3	23250.1	6613.02
Cluster21	99	divergent	186432	193449	1637.03	9.9221	0	69.1022	361.821	1060.75
Cluster40	368	sense	342473	404547	1448.09	2505.3	3097.63	3513.52	43.522	754.93
Cluster94	1256	sense	131603	164886	5562.37	3818.15	4358.02	1720.67	1937.81	1381.46
Cluster105	1534	sense	157	9354	14429.8	9738.79	19374.7	2379.29	981.382	11655.9
Cluster116	1756	sense	199820	207819	1628.67	678.119	1261.33	526.782	197.66	442.884
Cluster123	1944	antisense	191107	213203	0	6618.77	0	0	0	648.723
Cluster164	2979	sense	115309	193433	331.06	34.4053	2567.62	402.441	630.676	1248.53
Cluster273	5810	antisense	22108	89427	14627	11755.7	20545.9	73308.2	17417.9	5426.27
Cluster274	5810	antisense	112123	115201	3456.23	3818.15	3912.45	20634.2	5031.59	1065.48
Cluster316	7357	sense	85084	87839	7.9228	36.2415	15.4968	33.7519	385.47	950.403
Cluster328	7576	antisense	50813	89700	1424.78	3194.73	3811.93	3518.04	865.438	733.292
Cluster336	8059	sense	415	13387	30.2977	100.156	242.518	92.2798	697.598	1619.82
Cluster495	59140	antisense	107	1070	753.339	628.573	867.316	10246	2200.67	345.06
Cluster513	136755	antisense	28	839	739.822	625.899	885.493	10225.7	2192.41	346.104
Cluster516	156995	sense	5	515	592.648	503.193	674.764	7686.4	1671.47	272.319
Cluster521	447492	sense	43	193	301.584	257.009	386.769	5051.35	1063.5	134.768
Cluster526	9447	antisense	2497	62741	2117.77	2618.47	4679.83	3937.81	1286.78	1196.7
Cluster527	13930	sense	5310	52300	6903.97	1513.7	2679.87	575.319	376.348	770.202
Cluster536	19372	sense	118	8498	1718.65	1513.7	1048.43	152.806	146.032	446.154
Cluster543	11550	sense	391	20114	0	5515.64	0	0	0	540.603
Cluster620	149845	antisense	32	718	414.336	344.053	457.664	5168.87	1117.97	191.855
Cluster631	243525	antisense	52	153	301.507	256.203	386.262	5039.51	1062.64	134.42
Cluster638	567871	antisense	41	136	301.412	256.042	385.828	5037.02	1060.2	134.142
