# Supplementary material for: Developmental piRNA profiles of the invasive vector mosquito Aedes albopictus
Source: Parasit Vectors. 2016 Sep 29;9:524. doi: 10.1186/s13071-016-1815-8 (PMC5041409; doi:10.1186/s13071-016-1815-8)
Supplement: Additional file 13: Table S8. — Expression profiles of assembly top 100 piRNA profiles in six stage library. (XLSX 50 kb) [file 13071_2016_1815_MOESM13_ESM.xlsx]

## Sheet: Sheet1
Table S8. Expression profiles of assembly top 100 piRNA profiles in six stage libary
The top 100 piRNAs of every stage were assembled, as a result total 303 piRNA were used for clustering analysis on the basis of TPM
ID	sequence	length(bp)	location	Start	End	Strand	Normalized read counts of piRNA clusters (TPM)
							Embryo	Larvae	Pupae	Adult Male	Sugar-fed Female	Blood-fed Female
aal0086004	AAAGATTCCAAATATTCTGCAGACTTCA	28	scaffold12968	31751	31778	antisense	0.5882	35.5307	4.8318	10.4474	0.5244	0.1965
aal0086005	AAAGATTCCAAATATTCTGCAGACTTCAA	29	scaffold12968	31750	31778	antisense	1.7647	65.0911	8.2831	2.1282	0.5244	1.7683
aal0148718	AACAATCCTGTTGATTGTACATTTC	25	scaffold8446	46035	46059	antisense	0.01	105.063	9.4335	0.01	0.7867	0.2947
aal0212802	AACGATCGTATCAAATAATGGCGGATA	27	scaffold4091	60128	60154	antisense	304.123	39.3168	20.9378	0.6771	3.6711	2.1613
aal0212805	AACGATCGTATCAAATAATGGCGGATAG	28	scaffold4091	60127	60154	antisense	103.899	11.5038	9.7403	2.4184	3.6711	2.7507
aal0237629	AACGTTCGTCTTAATGATCTTGTCCGGC	28	scaffold1534	6296	6323	sense	77.2073	25.119	2.1475	46.336	7.954	42.734
aal0538071	ACATGCAACAAATCTTGGACGACGGA	26	scaffold3691	29313	29338	antisense	10.0737	75.0659	10.9674	18.1862	48.9477	14.3429
aal0538075	ACATGCAACAAATCTTGGACGACGGAGA	28	scaffold3691	29311	29338	antisense	12.8679	75.794	10.5072	13.5429	35.6619	17.9778
aal0673630	ACTGGAAATACCTGACTGCTGACAGCT	27	scaffold21315	6363	6389	sense	0.01	5.1694	4.1415	43.2405	0.7867	0.6877
aal1201323	ATGTAGTAAACGAAACCGGACGGGAAAC	28	scaffold1534	5254	5281	sense	57.5745	26.3568	25.923	1.3543	1.2237	7.6627
aal1317041	CAATCGACTATATCGGATACCTACACG	27	scaffold1436	7122	7148	sense	103.311	0.2912	0.01	0.01	0.01	0.01
aal1352680	CACGATTTCTCTCGGATCGTGAACGGCA	28	scaffold13747	17637	17664	antisense	109.634	3.5676	1.9941	11.8017	345.431	152.271
aal1452588	CATCGGGAAGACAAGTGAGAAGTA	24	scaffold215	471577	471600	antisense	0.01	36.4772	5.5988	0.01	1.1363	0.0982
aal1627208	CGAGCTGTAACTCGCTAGCTCACGG	25	scaffold1256	133549	133573	antisense	250.887	104.262	27.7637	162.805	114.153	30.4541
aal1627229	CGAGCTGTAACTCGCTAGCTCACGGTT	27	scaffold1256	133547	133573	antisense	230.886	87.225	19.634	74.5826	80.0645	33.7943
aal1627233	CGAGCTGTAACTCGCTAGCTCACGGTTT	28	scaffold1256	133546	133573	antisense	59.3393	16.1636	3.0678	24.087	36.0116	7.9574
aal1964348	GAAGATGATATTCTGGACAAGCAGCATA	28	scaffold6521	84327	84354	sense	5.5148	9.3923	11.7344	1.838	8.5659	64.7396
aal2300476	GCTGTCAATTGCCAACCACAGGGATGT	27	scaffold1256	145866	145892	antisense	36.2506	52.2767	22.7018	34.3409	57.7758	2.8489
aal2348156	GGAGTTCCAACCGGAGGACTTGAGCAA	27	scaffold5952	17159	17185	antisense	80.6632	0.0728	0.3835	0.0967	1.3985	3.8313
aal2365878	GGCACGTTGTGTCTCTTATCGACGAAATC	29	scaffold1534	6079	6107	sense	74.8543	18.6391	13.9585	54.2683	41.693	20.9249
aal2383758	GGCGGATAGTGGAATTGTTCACGACG	26	scaffold21315	4748	4773	sense	0.01	0.5097	0.3068	43.1438	0.1748	0.1965
aal2485110	GTAGTAGATAAGCACAGCAATGCGGA	26	scaffold1256	146876	146901	antisense	197.871	60.577	26.8433	8.3192	19.5791	3.7331
aal2618154	TAAAGACTATAGATTTCCTACCGGTGT	27	scaffold14176	17325	17351	antisense	320.006	207.869	224.947	239.129	178.31	606.921
aal2618159	TAAAGACTATAGATTTCCTACCGGTGTT	28	scaffold14176	17324	17351	antisense	15.4415	20.3865	20.5543	9.9637	8.7407	48.0389
aal2618162	TAAAGACTATAGATTTCCTACCGGTGTTCA	30	scaffold14176	17322	17351	antisense	10.662	24.391	27.687	3.3857	0.5244	49.2178
aal2618228	TAAAGACTATAGATTTCCTACTGGTGT	27	scaffold14176	18599	18625	antisense	141.252	97.3454	86.4355	162.901	55.4158	114.154
aal2620839	TAAAGCAACTGCAACTGATCTTCCTAGC	28	scaffold922	5649	5676	antisense	1.25	4.1501	0.6136	33.4703	4.5451	0.1965
aal2681514	TAACTATGGTTTCACTTTCGAACACGGT	28	scaffold14475	23524	23551	sense	169.562	203.501	117.65	25.0543	43.7033	189.798
aal2686274	TAACTCTCTGAATGGCGTTCTCTCTTTGG	29	scaffold1911	55482	55510	antisense	4.1913	0.6553	0.8436	0.0967	3.6711	55.7998
aal2689666	TAACTGAGTCCTTCTGCATTCCTCAGGCA	29	scaffold6986	86763	86791	antisense	75.0749	8.6643	6.6725	0.3869	0.9615	8.7433
aal2691612	TAACTGGTGTAAAGCTTCGTCTGGAT	26	scaffold922	29972	29997	antisense	3.4559	7.4265	2.1475	32.9866	8.8281	1.3753
aal2692414	TAACTGTATCCTTGCTGAACCGGAGTGAAA	30	scaffold2282	184142	184171	antisense	0.8088	0.8009	0.3835	0.01	0.01	55.8981
aal2707141	TAAGAATACTGACGACTCATACTACATAA	29	scaffold2788	195304	195332	sense	11.1767	2.6939	2.9144	0.0967	5.5066	138.124
aal2715903	TAAGACTCATGAAAGCAGATTAAGCT	26	scaffold922	11947	11972	antisense	1.6177	0.364	0.2301	176.154	0.1748	0.1965
aal2715906	TAAGACTCATGAAAGCAGATTAAGCTTA	28	scaffold922	11945	11972	antisense	3.0883	2.4027	0.6136	66.8438	1.3985	0.1965
aal2725144	TAAGATTCTCAGAAATTCTCAGTCATTT	28	scaffold1256	136239	136266	antisense	29.1917	34.657	11.7344	70.7132	16.6947	14.6376
aal2738429	TAAGGAAGATCTCTGCCATGGCAATTCC	28	scaffold1256	147957	147984	antisense	49.6332	16.2364	35.0497	4.0629	10.9258	43.5199
aal2740650	TAAGGAGAATTCTGTGGAAGATCATTAG	28	scaffold3168	101932	101959	sense	8.8237	0.7281	0.767	0.7739	14.0725	41.7516
aal2749523	TAAGTAAACGTCTGTTAATTCTCCTCCGGC	30	scaffold11308	11735	11764	sense	5.4413	1.3834	2.2242	0.0967	0.6993	101.383
aal2749694	TAAGTAACAATTGAACAGAAGGACGTGCTC	30	scaffold157	71028	71051	sense	0.8088	1.2378	0.1534	0.01	0.01	46.0742
aal2750741	TAAGTACAAAGATTATATGAGTTTC	25	scaffold922	30220	30244	antisense	54.6333	76.0852	58.5951	5.6106	4.0207	34.3837
aal2750748	TAAGTACAAAGATTATATGAGTTTCGGAC	29	scaffold922	30216	30244	antisense	2.0589	5.8975	6.4424	38.2103	7.6918	6.8767
aal2765883	TAATAACAACTTAAGACACTCCACCA	26	scaffold4531	73939	73964	antisense	16.1032	26.7937	24.2357	23.1196	38.6338	3.6348
aal2771479	TAATACTTACTAGAGCTTCGACGGTGGC	28	scaffold426	218795	218822	antisense	2.9412	2.7667	1.9941	1.0641	12.9362	54.7192
aal2783962	TAATCGACTGTGGAAATATGATGGGCCC	28	scaffold8087	65331	65358	antisense	5.4413	2.2571	1.0737	31.3421	61.1847	15.4235
aal2791206	TAATGAATCACCGCTGTTGGGAGGCTT	27	scaffold17509	10544	10570	antisense	2.6471	18.275	4.0648	69.8426	22.4635	2.5542
aal2793629	TAATGATCTCTGACATCAGTTCGGCGT	27	scaffold10288	47215	47241	antisense	85.8839	0.0728	0.01	0.1935	0.01	0.01
aal2842993	TACAATGTCTTCCCGATCGTCCGTACA	27	scaffold7576	83958	83984	antisense	8.6766	12.6687	5.4454	53.5911	21.8517	2.063
aal2854013	TACACGGAACGTGATATCTTTCATTTCAT	29	scaffold1534	10649	10677	sense	5.956	7.8634	4.3716	60.6528	9.0903	2.1613
aal2867583	TACAGATGACTAAGAGTTGAGCAATGGC	28	scaffold13869	8797	8824	antisense	15.3679	1.6018	0.8436	0.1935	16.2576	101.186
aal2876742	TACAGTCGTCAGGAACTCCAAAGGCAT	27	scaffold1429	154959	154985	sense	9.4119	0.8009	1.3805	2.2249	18.1806	68.9639
aal2938524	TACCTGAGACCATTTGGGCATATGCATT	28	scaffold91	285865	285892	antisense	0.01	2.4027	1.764	1.6445	48.6855	7.1715
aal2963770	TACGACGATGCAACACTAAGTAGAACG	27	scaffold1256	136413	136439	antisense	1.5441	5.6791	2.6076	148.681	7.2548	0.9824
aal2976681	TACGATCTATGAAATCAACTTGAATGTC	28	scaffold5617	30763	30790	sense	0.6618	11.0669	2.2242	1.3543	73.4216	3.3401
aal2976682	TACGATCTATGAAATCAACTTGAATGTCA	29	scaffold5617	30763	30791	sense	0.7353	52.7864	2.5309	5.5139	231.715	17.2901
aal2981035	TACGATTCCGACAGTGGAGAACATTT	26	scaffold15151	7711	7736	sense	0.01	39.3896	13.6517	1.1608	2.36	0.01
aal2982408	TACGATTGTCTGCGTCTTAGCAGAACTA	28	scaffold157	60097	60124	sense	0.6618	0.7281	0.767	40.8221	6.9051	0.5894
aal2983129	TACGATTTCTCACGGATCGTGAACGGCA	28	scaffold747	335208	335235	antisense	11.4708	1.2378	0.9203	3.6759	57.2514	28.1946
aal2987175	TACGCATGTCCGAACTCAAAGGTGGTT	27	scaffold816	279223	279249	sense	52.2803	46.6705	45.4036	35.3082	19.2295	67.5885
aal2991054	TACGCGTCAGCTGTCGGGAGATCGAGAC	28	scaffold91	340204	340231	antisense	0.2206	0.6553	0.3835	36.469	2.8844	0.8842
aal3017725	TACGTAGAGCATAAGGTGTTATTAGAC	27	scaffold1256	150665	150691	antisense	99.0459	84.0942	64.5774	34.7278	34.3508	27.114
aal3017731	TACGTAGAGCATAAGGTGTTATTAGACCAC	30	scaffold1256	150662	150691	antisense	30.9564	17.5469	24.3124	31.729	0.437	21.9073
aal3020081	TACGTATTGTAAACCTGCCACAAGATTGC	29	scaffold13930	6931	6959	sense	157.87	25.7015	39.0379	31.9225	10.4888	12.1817
aal3020084	TACGTATTGTAAACCTGCCACAAGATTGCT	30	scaffold13930	6931	6960	sense	114.708	20.6049	34.8196	13.3494	2.1852	10.7081
aal3022342	TACGTCGCGAAGGAAACTCTTCGGTGT	27	scaffold13930	38354	38380	sense	190.886	11.6494	10.1238	3.3857	10.8384	28.0964
aal3040839	TACTACTGATCGGTCCCAGCAACGTGCT	28	scaffold4622	12181	12208	antisense	3.3824	0.8009	0.5369	1.3543	75.869	4.3225
aal3060097	TACTCTAACACTCTTAAGGCACAATTCT	28	scaffold1256	131668	131695	antisense	58.0157	31.6718	14.1886	41.2091	34.8753	34.1872
aal3064755	TACTCTTAAATTATAACTGTGCGGCTC	27	scaffold7576	80340	80366	antisense	37.6477	42.2291	10.4306	26.1184	41.693	19.7461
aal3073188	TACTGACTGAGAACCTGAAACACGGGT	27	scaffold1534	5660	5686	sense	59.0452	5.6063	5.0619	4.4498	7.7792	51.0844
aal3073191	TACTGACTGAGAACCTGAAACACGGGTT	28	scaffold1534	5660	5687	sense	169.709	6.6256	7.8996	5.9008	9.1777	47.646
aal3092967	TACTGTCATTGAACTTCGCCCATGGCTT	28	scaffold19071	5886	5913	antisense	2.5	2.4755	2.0708	0.0967	25.1731	48.7266
aal3102205	TACTTACGCGTCAGCTGTCGGGAGATCGA	29	scaffold91	340207	340235	antisense	1.6912	12.0863	8.1297	255.38	32.6901	7.6627
aal3108261	TACTTCGTGTGGTGACTCTGATCGATGGGA	30	scaffold6497	9366	9395	antisense	0.1471	0.364	0.5369	0.01	0.01	114.056
aal3111504	TACTTGAATATGAGAACGTTTCCAATAT	28	scaffold1256	164271	164298	antisense	1.9118	3.7133	2.1475	57.654	2.9718	1.1789
aal3129636	TAGAAATCGGTAATGCTTCTTGAG	24	scaffold9447	25072	25095	sense	1.0294	1.8202	6.0589	42.8535	8.3036	4.519
aal3178311	TAGATGAGGTAGTTGCATGAACAAACGGTA	30	scaffold9447	32362	32389	sense	0.3677	0.6553	0.2301	0.01	0.01	73.8758
aal3181052	TAGATTAGATCTTTCGAATAACGGTATC	28	scaffold8471	65591	65618	sense	8.2354	0.6553	0.8436	2.1282	9.3525	53.835
aal3219178	TAGGAATTCGACACGGATAACATCACTA	28	scaffold10155	39889	39916	antisense	8.456	1.0193	1.9941	0.3869	7.6044	48.4319
aal3223979	TAGGACCGTTAGCTCGATTGGAAA	24	scaffold1256	133332	133355	antisense	61.5452	75.3571	70.0227	13.5429	9.2651	15.4235
aal3223998	TAGGACCGTTAGCTCGATTGGAAAG	25	scaffold1256	133331	133355	antisense	95.1487	315.553	232.77	43.3372	20.628	32.6154
aal3224009	TAGGACCGTTAGCTCGATTGGAAAGG	26	scaffold1256	133330	133355	antisense	53.0156	103.825	69.1024	91.1242	28.2324	29.4717
aal3224022	TAGGACCGTTAGCTCGATTGGAAAGGG	27	scaffold1256	133329	133355	antisense	100.222	129.454	129.922	173.929	37.4975	138.91
aal3226119	TAGGACGTTCTCTCTATTTCAATTCGG	27	scaffold20029	3334	3360	sense	34.1918	15.7267	14.4954	4.8367	14.5969	45.9759
aal3226944	TAGGACTCGTCCAAACGCATATAACAAT	28	scaffold3003	123089	123116	antisense	33.6035	0.4369	0.6136	1.1608	36.2738	104.428
aal3239964	TAGGATTCTTCCTCATTAGATTTGGTT	27	scaffold10	646660	646686	antisense	2.2059	3.2036	2.761	10.6408	78.9282	10.8063
aal3256286	TAGGGAATGTCCTCAGATTGTCAGG	25	scaffold1534	3309	3333	sense	12.8679	9.1739	6.5958	93.5426	20.4532	3.6348
aal3256289	TAGGGAATGTCCTCAGATTGTCAGGC	26	scaffold1534	3309	3334	sense	19.265	17.3285	10.3539	342.925	63.3698	10.9045
aal3256291	TAGGGAATGTCCTCAGATTGTCAGGCG	27	scaffold1534	3309	3335	sense	3.8971	0.9465	0.2301	35.1148	4.3703	0.9824
aal3269050	TAGGTAGGACAAATCTCGCTCAGCGTGCAA	30	scaffold10441	52403	52432	antisense	13.3091	1.6018	1.5339	0.5804	2.4474	102.758
aal3277394	TAGGTTCACCTGGTCCTCTCAAGTTGC	27	scaffold1256	133788	133814	antisense	3.3089	8.4458	4.6784	92.5753	23.1628	2.3577
aal3277395	TAGGTTCACCTGGTCCTCTCAAGTTGCA	28	scaffold1256	133787	133814	antisense	38.6036	24.4638	20.3242	42.1764	20.2784	29.9629
aal3277396	TAGGTTCACCTGGTCCTCTCAAGTTGCAA	29	scaffold1256	133786	133814	antisense	58.3834	46.8889	43.4095	169.189	32.6901	42.1446
aal3282779	TAGTAAGGGACGCTGTAGTAGATTGGTT	28	scaffold13747	17599	17626	antisense	1.3236	2.0386	0.6903	4.5465	44.2278	20.8267
aal3289042	TAGTAGAATTCCTGTTCTCCAGGCAT	26	scaffold13454	7747	7772	sense	345.668	9.1011	8.8966	4.2563	5.5066	8.3503
aal3299257	TAGTCGAGTGCATCTTCCTAGAATCGT	27	scaffold5204	59305	59331	antisense	0.01	2.9124	0.4602	71.6805	2.797	0.0982
aal3299458	TAGTCGATAGATTTCTGCATCACGG	25	scaffold11276	39875	39899	sense	239.416	4.8054	1.0737	0.1935	0.8741	2.6525
aal3299459	TAGTCGATAGATTTCTGCATCACGGA	26	scaffold11276	39875	39900	sense	2154.6	16.4548	5.9055	4.4498	2.9718	14.7359
aal3299463	TAGTCGATAGATTTCTGCATCACGGAC	27	scaffold11276	39875	39901	sense	616.629	10.6301	4.2182	3.0955	2.6222	6.7785
aal3299468	TAGTCGATAGATTTCTGCATCACGGACG	28	scaffold11276	39875	39902	sense	192.945	1.529	1.0737	0.3869	0.6118	1.5718
aal3299470	TAGTCGATAGATTTCTGCATCACGGACGC	29	scaffold11276	39875	39903	sense	158.9	2.5483	1.4572	0.4837	0.437	2.6525
aal3299757	TAGTCGATATCTCGTTTCGGAACAACGG	28	scaffold91	348449	348476	antisense	18.4562	40.9914	21.9348	12.6723	23.6872	144.215
aal3299762	TAGTCGATATCTCGTTTCGGAACAACGGT	29	scaffold91	348448	348476	antisense	14.412	60.7954	33.7459	6.191	11.7125	198.148
aal3300722	TAGTCGGACATGGCAAGGCTAGTGCGG	27	scaffold8059	9945	9971	antisense	0.01	0.01	0.0767	4.74	38.896	11.5922
aal3300731	TAGTCGGACATGGCAAGGCTAGTGCGGTA	29	scaffold8059	9943	9971	antisense	0.01	0.0728	0.3835	1.1608	16.8695	82.8156
aal3310655	TAGTGTTGTTATAACATCTGGATCGA	26	scaffold7576	62193	62218	antisense	0.9559	6.7712	1.3038	73.1316	12.5866	0.6877
aal3310656	TAGTGTTGTTATAACATCTGGATCGAA	27	scaffold7576	62192	62218	antisense	0.8824	7.2809	0.9203	50.9793	8.4784	0.393
aal3317116	TAGTTGATTTCCTCGATCAGATTGGACA	28	scaffold922	14478	14505	antisense	25.1475	46.088	11.1208	194.631	52.7062	6.4838
aal3321709	TAGTTTGCAGACTCTGTCCTGTCACGGT	28	scaffold14473	22432	22459	antisense	99.9282	30.0701	26.9967	3.1923	6.8177	23.6756
aal3334065	TATAATAGGATTCGATATCAACCCGG	26	scaffold121	607502	607527	antisense	3.3824	142.705	27.687	21.8621	57.9506	2.3577
aal3334067	TATAATAGGATTCGATATCAACCCGGC	27	scaffold121	607501	607527	antisense	3.3824	82.7837	8.6666	35.018	81.463	3.5366
aal3334068	TATAATAGGATTCGATATCAACCCGGCA	28	scaffold121	607500	607527	antisense	60.957	272.159	64.5774	82.7083	191.333	44.2076
aal3348288	TATAGAAATCGGTAATGCTTCTTGA	25	scaffold9447	25070	25094	sense	1.25	6.6984	11.0441	102.346	14.2473	2.6525
aal3348290	TATAGAAATCGGTAATGCTTCTTGAG	26	scaffold9447	25070	25095	sense	0.7353	1.1649	2.4542	40.7254	4.6326	0.6877
aal3378537	TATCACTCTAGTAAGCGGTATCCTAC	26	scaffold8815	20124	20149	antisense	7.7943	45.0687	130.842	9.1898	17.7436	22.1038
aal3378539	TATCACTCTAGTAAGCGGTATCCTACC	27	scaffold8815	20123	20149	antisense	58.5304	177.726	311.996	91.221	142.473	135.472
aal3388402	TATCCAAGGGAATTCTGCGTCGATGGTT	28	scaffold1543	236169	236196	antisense	12.2796	0.5825	1.2271	0.3869	9.5273	69.2586
aal3402226	TATCGGAAGCATCAGAAGTCAGAATGG	27	scaffold3450	129442	129468	sense	0.01	1.8202	1.6873	7.1584	37.4975	13.95
aal3463663	TATGCGATGAACGATGGCTTTGCC	24	scaffold1256	135284	135307	antisense	91.9869	20.6777	20.7844	12.8657	12.674	24.1668
aal3463677	TATGCGATGAACGATGGCTTTGCCAATGA	29	scaffold1256	135279	135307	antisense	192.43	81.2547	79.5329	168.415	39.2456	75.8406
aal3463678	TATGCGATGAACGATGGCTTTGCCAATGAA	30	scaffold1256	135278	135307	antisense	19.3386	33.128	30.0645	32.6964	8.5659	53.3439
aal3482082	TATGGTAGAAATCATGGAATCGTTGC	26	scaffold5617	27031	27056	sense	1.9853	16.5276	9.5102	149.455	56.3773	13.557
aal3492710	TATGTAGTAAACGAAACCGGACGG	24	scaffold1534	5253	5276	sense	152.797	85.7688	80.7601	96.0577	37.4101	89.3976
aal3492736	TATGTAGTAAACGAAACCGGACGGG	25	scaffold1534	5253	5277	sense	167.871	150.569	125.09	51.463	33.9138	49.316
aal3492737	TATGTAGTAAACGAAACCGGACGGGA	26	scaffold1534	5253	5278	sense	309.123	243.546	226.558	136.106	85.746	112.582
aal3492738	TATGTAGTAAACGAAACCGGACGGGAA	27	scaffold1534	5253	5279	sense	2294.67	1675.11	1369.78	1334.07	698.467	683.646
aal3492739	TATGTAGTAAACGAAACCGGACGGGAAA	28	scaffold1534	5253	5280	sense	2485.12	1854.51	1584.68	1070.47	611.06	1064.32
aal3492745	TATGTAGTAAACGAAACCGGACGGGAAAC	29	scaffold1534	5253	5281	sense	6709.82	4796.94	4778.73	1628.14	812.795	3682.49
aal3492747	TATGTAGTAAACGAAACCGGACGGGAAACC	30	scaffold1534	5253	5282	sense	135.223	274.125	173.024	58.1377	10.1392	118.28
aal3497851	TATGTCAATTTGTTCTGAACATCGGATGG	29	scaffold2111	199692	199720	sense	8.6766	1.2378	0.6136	0.1935	1.2237	44.4041
aal3508971	TATGTTCTGTGCAATGACTAGCCATATCAA	30	scaffold9447	44280	44309	sense	5.1472	69.9693	41.262	8.5127	0.437	13.6552
aal3524830	TATTAGTACACATGAACTGACGGAAT	26	scaffold1708	150585	150610	antisense	14.4856	0.0728	0.997	1.451	11.7125	55.6034
aal3526928	TATTATACGTCTGGCTTTACGAGCA	25	scaffold14176	22692	22716	antisense	5.2207	9.902	6.9793	77.5814	21.9391	5.7961
aal3526931	TATTATACGTCTGGCTTTACGAGCAC	26	scaffold14176	22691	22716	antisense	25.074	70.6246	28.4539	973.733	262.832	39.4921
aal3526933	TATTATACGTCTGGCTTTACGAGCACC	27	scaffold14176	22690	22716	antisense	9.7796	14.1249	9.5102	471.679	104.101	18.076
aal3536524	TATTCATTGAATGTAGATCGCCGTTTCA	28	scaffold3450	179911	179938	antisense	0.2206	3.2764	1.3038	12.3821	76.2186	11.3957
aal3565788	TATTGTCGCTAGGTCGTTGAAATCGGAT	28	scaffold8815	19005	19032	antisense	0.5147	3.7133	1.0737	65.8764	4.2829	1.2771
aal3566957	TATTGTGCTCTGTGCAATGACTAGCCATA	29	scaffold8815	16058	16086	antisense	0.01	111.397	100.931	56.2997	0.01	0.01
aal3572732	TATTTAGATCTCTGGCAGAGTTTGCATA	28	scaffold2979	99092	99119	antisense	46.9126	6.7712	9.2801	14.3168	14.6843	33.4013
aal3606066	TCAAACAGTCGTCGGGATCCCGGCAAT	27	scaffold32146	1652	1678	antisense	1.9853	0.1456	0.1534	1.451	45.8011	6.0908
aal3611613	TCAAAGACTAAGTAGCAAATAAGTGA	26	scaffold9447	44430	44455	sense	0.7353	2.2571	1.8407	41.0156	1.6607	1.8665
aal3623986	TCAACAGAATTTAGTACAACTCACGGTA	28	scaffold4531	73880	73907	antisense	2.353	11.7222	4.3716	3.8694	42.3048	11.0028
aal3630331	TCAACGACGATTGTAACTTCTTCCGGTT	28	scaffold7524	91355	91382	sense	25.4416	1.7474	2.3776	2.4184	27.8827	145.689
aal3659815	TCAATCGTATTGGGATCGATTGGAT	25	scaffold157	39102	39126	sense	0.01	0.1456	0.6903	38.7907	9.5273	0.2947
aal3659832	TCAATCGTATTGGGATCGATTGGATCGT	28	scaffold157	39102	39129	sense	0.0735	0.01	0.1534	45.9491	6.1185	0.0982
aal3666001	TCAATTAGAACTGAATCGATTTGGCC	26	scaffold3450	180430	180455	antisense	1.9118	16.8188	9.05	50.5923	73.4216	62.3819
aal3687581	TCACCAGGAAGAAACGCTCGACGAGAC	27	scaffold5617	90086	90112	sense	4.5589	75.43	10.814	60.6528	194.742	7.5644
aal3690059	TCACCGACTAGTAACAAACTGCATTTGA	28	scaffold1256	145162	145189	antisense	7.9413	48.7819	9.3568	29.4074	34.613	6.0908
aal3690062	TCACCGACTAGTAACAAACTGCATTTGAC	29	scaffold1256	145161	145189	antisense	9.4119	40.7001	16.8729	20.4111	17.9184	13.2623
aal3699760	TCACGGGAGATTTCGATTTGACAATAG	27	scaffold9447	32182	32208	sense	3.1618	14.853	5.3687	290.398	22.8131	3.3401
aal3732064	TCAGAAGTACAGGAACGGAATGATGTT	27	scaffold922	3483	3509	antisense	25.8828	27.2305	13.345	36.3723	13.1984	2.9472
aal3748874	TCAGATTAGACGAATTCTGCCAAGGCAA	28	scaffold9439	52595	52622	sense	14.1179	0.8737	1.3038	4.4498	28.8442	83.1103
aal3761270	TCAGCTGATGTTTGGGTTATCTCGTTC	27	scaffold5204	59262	59288	antisense	0.01	1.8202	0.6903	39.758	2.797	0.1965
aal3776794	TCAGTAATTAGCGTGATTGATTCGGAAA	28	scaffold368	516873	516900	antisense	1.3236	9.2467	3.9882	38.307	15.3836	3.0454
aal3785622	TCAGTGTAGCTAGAGAACTCAAGCGATGG	29	scaffold958	342217	342245	sense	16.6179	1.893	1.9174	1.2576	3.4089	340.006
aal3820592	TCATCTTCTGGGATCGTTGTGCAA	24	scaffold1256	150494	150517	antisense	0.8088	0.0728	0.3068	37.8233	2.9718	0.0982
aal3827375	TCATGGACATTTCCTGAAGACTTTGAT	27	scaffold1302	190476	190502	sense	1.5441	2.6211	0.3835	1.2576	40.0323	1.1789
aal3861720	TCCAAGACTAATAACGCGATAGACACATA	29	scaffold1534	4584	4612	sense	31.3976	58.1743	19.7107	67.0373	38.5463	41.1622
aal3870447	TCCACAACCTAAAGACTATAGATTTCC	27	scaffold14176	18608	18634	antisense	386.257	830.239	409.399	6.578	883.769	62.5783
aal3870455	TCCACAACCTAAAGACTATAGATTTCCT	28	scaffold14176	18607	18634	antisense	8.2354	50.3837	14.2653	0.0967	66.8661	2.6525
aal3870456	TCCACAACCTAAAGACTATAGATTTCCTA	29	scaffold14176	18606	18634	antisense	2.5736	45.7968	8.7433	0.0967	56.0277	2.2595
aal3870458	TCCACAACCTAAAGACTATAGATTTCCTAC	30	scaffold14176	18605	18634	antisense	3.8236	94.6515	7.4394	0.3869	40.0323	5.5014
aal3876180	TCCACGACTTGAATTTCTTTCGGCAGTACA	30	scaffold13930	6800	6829	sense	64.1188	27.8858	25.4628	1.838	0.0874	3.3401
aal3906924	TCCATGTAGTCCTCCGGTGTATGGGTCGA	29	scaffold1473	121762	121790	sense	4.7795	0.5825	1.1504	0.4837	1.8355	54.228
aal3912214	TCCCAAACGGGTCTGTCCAGCGACTAAG	28	scaffold1534	6046	6073	sense	0.6618	1.6018	0.6136	44.3046	4.1955	0.6877
aal3912219	TCCCAAACGGGTCTGTCCAGCGACTAAGGC	30	scaffold1534	6046	6075	sense	7.206	14.853	4.1415	75.7434	36.099	7.1715
aal3936293	TCCGAACACTGAACTAAAGCAACTGCAAC	29	scaffold922	5662	5690	antisense	67.2806	46.1608	34.2828	134.558	15.2088	51.5755
aal3936614	TCCGAACATAAACAACTCTCGACTGAC	27	scaffold14176	17944	17970	antisense	138.826	31.3806	11.6577	6.578	32.6027	5.7961
aal3954785	TCCGATGAGGAAATCTGTGAATGCGG	26	scaffold2792	152068	152093	antisense	51.6186	34.0745	24.0056	10.1572	7.6044	23.0862
aal3954794	TCCGATGAGGAAATCTGTGAATGCGGTC	28	scaffold2792	152066	152093	antisense	193.533	123.629	85.7453	149.455	38.1967	79.7702
aal3992562	TCCGTTTACGGATTGAATCGATGAGACA	28	scaffold1256	145498	145525	antisense	1.9853	2.6211	0.3835	45.5621	5.594	0.393
aal3999652	TCCTAGTAGGTTTCTGTAACGAGATGTA	28	scaffold4531	99808	99835	antisense	98.3841	25.9199	41.262	7.5453	16.5199	103.937
aal4001967	TCCTATTATACTCTGGATTTGGCC	24	scaffold2792	138239	138262	antisense	55.9569	42.3747	31.5984	13.2527	42.2174	88.9064
aal4001968	TCCTATTATACTCTGGATTTGGCCA	25	scaffold2792	138238	138262	antisense	98.09	40.773	37.9641	31.9225	45.8011	108.554
aal4005365	TCCTCATAATGTTGGGATCCGAGACTCC	28	scaffold13471	22374	22401	sense	1.6177	3.422	2.6076	45.8523	4.5451	0.7859
aal4012513	TCCTCTCTGGAGGCCACCAAATGTTGCGGA	30	scaffold1256	152699	152728	antisense	4.4118	18.3478	73.6274	194.437	154.36	4.4208
aal4024582	TCCTGGACAGTATCCGGCACGTTTATC	27	scaffold2335	95695	95721	sense	3.7501	0.5825	1.2271	0.0967	1.5733	46.4671
aal4024584	TCCTGGACAGTATCCGGCACGTTTATCG	28	scaffold2335	95695	95722	sense	4.7795	1.7474	1.6873	0.1935	1.6607	87.1381
aal4091625	TCGATACCGAAATCGGAATCCAAC	24	scaffold13930	6740	6763	sense	167.944	41.5738	18.867	7.1584	6.2933	2.6525
aal4091630	TCGATACCGAAATCGGAATCCAACT	25	scaffold13930	6740	6764	sense	111.84	49.8012	28.3005	29.6009	11.7125	3.1437
aal4110608	TCGCCATATAGCTCTACTGATCACGG	26	scaffold1256	145073	145098	antisense	35.9565	25.9199	15.4157	11.6082	20.4532	55.8981
aal4110618	TCGCCATATAGCTCTACTGATCACGGT	27	scaffold1256	145072	145098	antisense	106.252	91.8119	52.0761	31.3421	54.6292	190.977
aal4152358	TCGGATGTAGCCTGCTATCGACTGCATA	28	scaffold6417	84295	84322	sense	9.2649	0.364	0.997	0.1935	7.954	48.9231
aal4164684	TCGGCTAAGACTCATGAAAGCAGATTA	27	scaffold11276	27719	27748	sense	3.3824	4.0773	2.8377	446.045	1.9229	1.6701
aal4164685	TCGGCTAAGACTCATGAAAGCAGATTAA	28	scaffold14176	17325	17353	antisense	6.2501	4.587	3.1445	82.6116	2.1852	4.7155
aal4189216	TCGGTGTAGAATTCAAACCGATACGTGGAA	30	scaffold13930	6650	6675	sense	153.9	3.3492	0.8436	0.3869	0.0874	4.7155
aal4230182	TCTAAAGACTATAGATTTCCTACCGGTGT	29	scaffold13930	6650	6676	sense	78.0896	91.8119	112.589	62.4907	35.4871	536.582
aal4251162	TCTAGAATATCTTTGACATTGCGCAT	26	scaffold13991	11575	11601	antisense	164.268	27.2305	25.3094	21.3784	16.6947	30.9453
aal4251165	TCTAGAATATCTTTGACATTGCGCATT	27	scaffold13991	11574	11601	antisense	116.178	19.2943	16.0293	9.6735	7.7792	11.9852
aal4278019	TCTCATCAAGGTACTGTAGGAGCCGGC	27	scaffold2979	151055	151082	sense	24.1181	3.9317	2.4542	4.8367	48.3359	83.405
aal4278020	TCTCATCAAGGTACTGTAGGAGCCGGCT	28	scaffold1751	40584	40611	sense	10.8825	1.529	1.3805	5.7074	25.5228	62.5783
aal4285252	TCTCCGTCGAAGGACCACGGCACCATGC	28	scaffold1256	150753	150780	antisense	5.3677	4.951	7.5928	29.4074	57.8632	8.1538
aal4300346	TCTCTAACAAGACTGCTCATGGTGCATC	28	scaffold1751	40584	40611	sense	5.956	19.2215	23.7755	11.6082	6.8177	27.8017
aal4301379	TCTCTACTACGCATTAATAAGTGCCTCA	28	scaffold1256	150753	150780	antisense	2.1324	13.5424	29.1442	1.9347	1.4859	1.3753
aal4325199	TCTGAACGACCTTGTAGATGATGCGCT	27	scaffold2508	115713	115739	antisense	4.0442	0.0728	0.3835	1.0641	5.7688	42.734
aal4329852	TCTGAAGACGTTGAATGCTTGCAG	24	scaffold5617	90061	90084	sense	41.3978	85.8416	64.5774	69.9393	87.4941	181.939
aal4329869	TCTGAAGACGTTGAATGCTTGCAGT	25	scaffold5617	90061	90085	sense	67.5747	174.814	93.875	81.8377	173.59	347.668
aal4329872	TCTGAAGACGTTGAATGCTTGCAGTT	26	scaffold5617	90061	90086	sense	17.7209	75.794	29.2976	15.4776	72.5476	137.928
aal4332662	TCTGAAGTTAATGATGAGAAGAACGA	26	scaffold1256	132475	132500	antisense	52.7951	44.8502	23.162	13.3494	38.1093	9.2345
aal4332666	TCTGAAGTTAATGATGAGAAGAACGAT	27	scaffold1256	132474	132500	antisense	83.3103	211.146	55.9108	56.6866	157.507	18.1742
aal4353949	TCTGAGTATTCTGTAAGTTGCATG	24	scaffold19017	3772	3795	antisense	28.8976	9.9748	68.3354	17.2188	11.7125	12.1817
aal4357098	TCTGATAGATGAGCGTTGCACAAATGAA	28	scaffold5646	33033	33060	sense	3.5295	0.5825	0.3068	1.2576	8.1288	46.9583
aal4389771	TCTGGAAGATCAGACATACTCATAATTC	28	scaffold91	303481	303508	antisense	47.7214	188.284	67.2617	79.8063	394.729	405.728
aal4390021	TCTGGAAGATTAGACATACTCATTAT	26	scaffold5617	80007	80032	sense	4.6324	32.3999	11.4276	8.1257	28.9316	43.9129
aal4390028	TCTGGAAGATTAGACATACTCATTATT	27	scaffold5617	80007	80033	sense	4.7795	36.0404	14.8789	9.5768	32.2531	52.0667
aal4390030	TCTGGAAGATTAGACATACTCATTATTC	28	scaffold5617	80007	80034	sense	28.3093	199.496	69.2558	42.8535	175.775	396.493
aal4390245	TCTGGAAGATTAGTCATACTCATAAT	26	scaffold5617	89907	89932	sense	11.9855	57.2277	21.3213	16.7351	98.2451	135.374
aal4390256	TCTGGAAGATTAGTCATACTCATAATT	27	scaffold5617	89907	89933	sense	55.8833	174.377	56.4477	74.8728	298.406	578.137
aal4465744	TCTTCAGAACCGGCAGCTCATTATAGCAT	29	scaffold13930	38713	38741	sense	99.0459	3.4948	0.1534	0.2902	0.1748	0.393
aal4500309	TCTTGTCTGGTGAATAACGACGGT	24	scaffold91	340246	340269	antisense	8.3825	45.9424	46.7841	69.6491	29.8057	33.696
aal4544813	TGAAATATTGATAGGCAAACTCCTTCGG	28	scaffold13930	38836	38863	sense	108.605	14.9258	3.2212	0.8706	3.0592	4.4208
aal4632216	TGAATTTCTTTCGGCAGTACATCG	24	scaffold13930	6809	6832	sense	355.742	34.8026	9.4335	0.01	0.3496	2.6525
aal4632217	TGAATTTCTTTCGGCAGTACATCGA	25	scaffold13930	6809	6833	sense	571.701	109.213	47.8578	0.8706	2.9718	15.9147
aal4632224	TGAATTTCTTTCGGCAGTACATCGAG	26	scaffold13930	6809	6834	sense	520.597	132.949	62.8901	1.838	7.6918	30.3559
aal4632228	TGAATTTCTTTCGGCAGTACATCGAGC	27	scaffold13930	6809	6835	sense	110.443	18.9303	13.1916	2.6118	6.5555	10.6098
aal4632235	TGAATTTCTTTCGGCAGTACATCGAGCT	28	scaffold13930	6809	6836	sense	611.481	70.5518	48.3947	9.1898	16.2576	21.3179
aal4632239	TGAATTTCTTTCGGCAGTACATCGAGCTT	29	scaffold13930	6809	6837	sense	171.915	27.7402	26.3832	12.769	2.2726	10.4133
aal4633174	TGAATTTGTTGTAACTGGCATACTCAGAG	29	scaffold157	70152	70180	sense	11.912	1.4562	3.4513	0.0967	3.6711	51.0844
aal4683012	TGACTGTTCTGCAGAGACGCTCCTGGA	27	scaffold17890	8948	8974	sense	44.6331	2.5483	2.6076	0.7739	31.2042	47.0565
aal4701044	TGAGACCATTTGGGCATATGCATTTCT	27	scaffold91	285862	285888	antisense	0.8088	4.1501	1.5339	1.451	102.441	8.645
aal4701048	TGAGACCATTTGGGCATATGCATTTCTT	28	scaffold91	285861	285888	antisense	0.8088	7.4265	1.0737	0.6771	183.467	16.1112
aal4725673	TGAGGAAATCTGTGAATGCGGTCTGGA	27	scaffold2792	152062	152088	antisense	151.032	38.5887	39.5747	7.1584	4.6326	11.5922
aal4734873	TGAGGTAGTTGCATGAACAAACGGTA	26	scaffold19017	3767	3793	antisense	56.5451	2.3299	0.997	0.4837	21.1524	62.7748
aal4740884	TGAGTATTCTGTAAGTTGCATGCCCAAA	28	scaffold19017	3766	3793	antisense	19.3386	11.0669	37.4273	2.6118	2.36	5.8943
aal4740887	TGAGTATTCTGTAAGTTGCATGCCCAAAT	29	scaffold19017	3765	3793	antisense	11.4708	11.5038	36.2001	1.0641	1.3111	10.9045
aal4749269	TGAGTTGTTGTAACTCGAACCAAACTGAA	29	scaffold91	285379	285407	antisense	0.1471	0.2184	0.01	4.8367	48.1611	1.4736
aal4754118	TGATAACTGTATCCTTGCTGAACCGGA	27	scaffold2282	184148	184174	antisense	18.4562	2.8395	3.2212	0.1935	20.9776	76.6265
aal4754121	TGATAACTGTATCCTTGCTGAACCGGAG	28	scaffold2282	184147	184174	antisense	31.2506	5.4607	4.7551	0.01	19.7539	142.545
aal4772769	TGATCACAATCTCTGAATAAGAAGCAT	27	scaffold15127	8682	8708	antisense	481.92	7.4265	12.2712	1.838	3.9333	19.1566
aal4824423	TGATTTCCTCGATCAGATTGGACATAC	27	scaffold922	14475	14501	antisense	89.4133	32.9824	13.9585	54.0748	100.692	12.2799
aal4843722	TGCAAGGCGGTATAAATGAGGAATAGA	27	scaffold1256	133764	133790	antisense	143.017	19.2215	18.6369	8.2225	9.4399	26.5246
aal4854774	TGCACCGGAAGTAGACAAGCGATGGCCCA	29	scaffold20162	7140	7168	sense	19.3386	18.5663	52.5362	14.1233	22.1139	29.3735
aal4858688	TGCACTATGCGATGAACGATGGCTT	25	scaffold1256	135288	135312	antisense	256.696	23.226	23.6988	4.1596	15.1214	22.3985
aal4858704	TGCACTATGCGATGAACGATGGCTTT	26	scaffold1256	135287	135312	antisense	496.847	58.3199	45.1735	13.5429	27.6205	40.1798
aal4858714	TGCACTATGCGATGAACGATGGCTTTG	27	scaffold1256	135286	135312	antisense	89.6339	11.2854	9.2034	1.2576	4.1081	10.0204
aal4858718	TGCACTATGCGATGAACGATGGCTTTGC	28	scaffold1256	135285	135312	antisense	242.137	43.2485	33.976	4.0629	16.1702	39.1974
aal4858720	TGCACTATGCGATGAACGATGGCTTTGCC	29	scaffold1256	135284	135312	antisense	940.458	120.426	90.1936	6.9649	35.6619	105.902
aal4935810	TGCGCCGGAAGTAGACAGTGCAAGTCGCA	29	scaffold5617	36741	36769	sense	4.6324	13.3968	5.5988	2.5151	22.988	42.3411
aal4936140	TGCGCCGGGAGTAGACAAGCGATGGCCC	28	scaffold91	349972	349999	antisense	10.1472	12.5959	7.8996	3.0955	39.8575	22.3003
aal4936141	TGCGCCGGGAGTAGACAAGCGATGGCCCA	29	scaffold91	349971	349999	antisense	24.2651	20.0952	14.8789	8.3192	47.8115	38.8045
aal4952917	TGCGTCACCTAGCAACTTGAGAGGACA	27	scaffold1256	132802	132828	antisense	730.234	770.536	213.826	197.049	1684.68	118.575
aal4952926	TGCGTCACCTAGCAACTTGAGAGGACAT	28	scaffold1256	132801	132828	antisense	18.015	60.2857	12.7314	21.3784	243.34	5.7961
aal4952929	TGCGTCACCTAGCAACTTGAGAGGACATG	29	scaffold1256	132800	132828	antisense	289.637	269.975	94.4885	109.891	447.522	43.127
aal4952940	TGCGTCACCTAGCAACTTGAGAGGACT	27	scaffold1256	134772	134798	antisense	100.222	89.9189	22.6251	23.2164	222.8	8.645
aal4952946	TGCGTCACCTAGCAACTTGAGAGGACTT	28	scaffold1256	134771	134798	antisense	102.722	135.133	26.3832	56.6866	510.105	8.9398
aal4955701	TGCGTGGAACAGCTGAAGATAAGAATGGA	29	scaffold1256	150372	150400	antisense	79.3396	22.2067	19.4039	0.2902	0.437	22.988
aal4973203	TGCTCATGACGAAAGACAGCATCTCTC	27	scaffold13930	35194	35220	sense	711.704	33.5649	28.8374	7.2551	14.5095	24.1668
aal4975582	TGCTCGACTAGAGCTACTGAATTGACGT	28	scaffold2367	128479	128506	antisense	137.87	0.01	0.01	0.01	0.01	0.01
aal5016557	TGCTTTAGATTGGAACGGCATTCTCATAAC	30	scaffold17890	8432	8461	sense	3.0883	0.0728	0.6903	0.01	0.2622	47.7442
aal5082488	TGGAGAACTTTAAAGGCAAACTTTGGAC	28	scaffold922	24977	25004	antisense	145.15	18.5663	13.6517	5.8041	2.4474	11.8869
aal5110508	TGGATTATAAATTGAGGAATTCACCGGCA	29	scaffold9017	36221	36249	sense	9.7796	0.2184	0.6903	0.01	2.0104	66.2132
aal5112966	TGGATTCTGAGCCGTTGGCACATAAC	26	scaffold13930	21249	21274	sense	78.1631	3.422	2.4542	0.5804	1.9229	4.126
aal5156047	TGGGACTCGTTCTGACAAGTACGGTTC	27	scaffold1256	132287	132313	antisense	121.987	7.7177	13.7284	2.902	9.7895	36.9379
aal5211595	TGGTCAATGTAAACGAGTAAACTCTACGGC	30	scaffold9447	32438	32467	sense	8.7502	20.3137	34.4362	0.01	0.01	22.6932
aal5247794	TGTAACTCGCTAGCTCACGGTTTG	24	scaffold1256	133545	133568	antisense	135.37	48.8547	63.5036	30.0845	57.2514	14.5394
aal5268419	TGTACTAGCAAAGTTTCTGTAACGCATG	28	scaffold1708	150502	150529	antisense	102.796	1.529	3.8348	0.3869	22.3761	201.783
aal5279548	TGTAGAATTCAAACCGATACGTGGAA	26	scaffold11276	27723	27748	sense	74.0454	0.01	0.0767	0.01	0.01	0.1965
aal5279554	TGTAGAATTCAAACCGATACGTGGAAT	27	scaffold11276	27723	27749	sense	287.799	0.6553	0.6903	0.3869	0.3496	0.8842
aal5279556	TGTAGAATTCAAACCGATACGTGGAATG	28	scaffold11276	27723	27750	sense	145.958	0.7281	0.6903	0.0967	0.2622	0.6877
aal5288410	TGTAGCAAATTATGATGACGCGTATCCC	28	scaffold1256	145039	145066	antisense	25.1475	16.8188	23.8522	4.3531	12.2369	13.3605
aal5296392	TGTAGTAAACGAAACCGGACGGGAAACC	28	scaffold1534	5255	5282	sense	117.208	47.1801	26.6132	23.0229	40.1197	13.7535
aal5298363	TGTAGTAGATAAGCACAGCAATGC	24	scaffold1256	146879	146902	antisense	57.7951	12.3775	24.6959	5.1269	7.2548	3.5366
aal5298377	TGTAGTAGATAAGCACAGCAATGCGG	26	scaffold1256	146877	146902	antisense	81.0308	101.277	47.7044	35.5984	102.091	8.8415
aal5298378	TGTAGTAGATAAGCACAGCAATGCGGA	27	scaffold1256	146876	146902	antisense	1809.74	1720.25	450.738	417.798	905.184	75.8406
aal5298386	TGTAGTAGATAAGCACAGCAATGCGGAT	28	scaffold1256	146875	146902	antisense	48.0891	110.961	26.8433	47.9805	75.9564	5.4032
aal5323504	TGTATTTCGTTGAATCAAGTAGTGCT	26	scaffold9350	16954	16979	antisense	4.4118	0.9465	1.9174	70.1328	1.7481	2.456
aal5332347	TGTCATCCGACATAGTAGAAGCCACGGT	28	scaffold6199	92595	92622	sense	6.7648	10.7029	3.9115	0.6771	42.13	3.0454
aal5334608	TGTCCACAACCTAAAGACTATAGATTTCC	29	scaffold14176	18608	18636	antisense	9.3384	35.1667	3.0678	0.6771	30.2427	1.2771
aal5362362	TGTGAATCATAGATGACAGAAACGGA	26	scaffold17890	7930	7955	sense	32.28	3.1308	1.6106	0.5804	64.9432	23.9704
aal5377410	TGTGATTAATGACTCGTATCGATGGCT	27	scaffold12033	35081	35107	sense	42.2802	2.5483	3.3746	0.8706	24.2991	63.266
aal5382732	TGTGCCAAGTTGCGTAGATCTCGAC	25	scaffold1534	9330	9354	sense	78.6779	6.6256	3.9115	15.671	13.8103	2.063
aal5386361	TGTGCTCTGTGCAATGACTAGCCATATCAA	30	scaffold8815	16054	16083	antisense	13.0149	25.119	37.8874	2.3216	1.5733	11.6905
aal5400421	TGTGGGACTCGTTCTGACAAGTACGGT	27	scaffold1256	132289	132315	antisense	114.634	18.6391	18.3302	8.2225	8.8281	45.583
aal5410971	TGTGTAGTCTGAGCTTGGCTGGTA	24	scaffold1256	150540	150563	antisense	186.106	13.9065	21.1679	1.2576	5.9437	10.9045
aal5410977	TGTGTAGTCTGAGCTTGGCTGGTAGA	26	scaffold1256	150538	150563	antisense	79.0455	14.6346	13.6517	3.289	13.8103	16.9954
aal5411348	TGTGTATAACTCTCGGGCATTCGGACAT	28	scaffold13930	22760	22787	sense	138.752	2.8395	3.2979	0.9673	2.8844	3.7331
aal5415625	TGTGTCTCTTATCGACGAAATCGGCT	26	scaffold1534	6086	6111	sense	186.106	63.1253	52.1528	47.8838	110.482	39.7869
aal5415646	TGTGTCTCTTATCGACGAAATCGGCTT	27	scaffold1534	6086	6112	sense	55.8833	25.8471	16.6429	13.3494	31.7286	14.3429
aal5441152	TGTTATGTCAATTTGTTCTGAACATCGGA	29	scaffold2111	199689	199717	sense	42.2066	1.529	1.3805	0.2902	4.9822	131.149
aal5449742	TGTTCCCGATTGTCAGAACAAACACGCA	28	scaffold368	374704	374731	sense	90.884	22.862	26.8433	20.1209	11.8873	21.7109
aal5449745	TGTTCCCGATTGTCAGAACAAACACGCAT	29	scaffold368	374704	374732	sense	85.5162	23.226	68.1054	15.0906	5.0696	30.6506
aal5457433	TGTTCTCTCTGCGTGTTATTTGGTAT	26	scaffold20029	5737	5762	sense	34.1183	12.6687	35.6633	1.451	18.9673	17.4866
aal5457437	TGTTCTCTCTGCGTGTTATTTGGTATT	27	scaffold20029	5737	5763	sense	46.9861	25.119	31.3683	2.7086	16.1702	16.7007
aal5464318	TGTTGAAGCGATATATAGGATGGAAA	26	scaffold1092	315773	315798	sense	0.5147	31.5262	33.4391	18.4764	31.4664	11.6905
aal5464323	TGTTGAAGCGATATATAGGATGGAAAT	27	scaffold1092	315773	315799	sense	0.2941	59.2664	44.4832	62.2005	60.0484	18.1742
aal5464325	TGTTGAAGCGATATATAGGATGGAAATC	28	scaffold1092	315773	315800	sense	0.2206	45.8696	33.976	64.0385	24.8235	8.9398
aal5495803	TGTTTCTGTAAAGTCTTTGAGGTGCATA	28	scaffold368	344009	344036	sense	225.004	20.168	29.1442	2.9988	6.6429	48.3337
aal5550474	TTAGATCTGAATATAGATTGCTCGCAACA	29	scaffold3450	180425	180451	antisense	18.0886	1.2378	1.6106	0.0967	5.3318	44.3059
aal5621811	TTCCACGACTTGAATTTCTTTCGGCA	26	scaffold13930	6799	6824	sense	131.914	5.6791	8.053	4.4498	2.5348	5.5996
aal5621814	TTCCACGACTTGAATTTCTTTCGGCAG	27	scaffold13930	6799	6825	sense	159.12	7.4265	4.8318	0.8706	1.2237	3.0454
aal5709750	TTCTAGAATATCTTTGACATTGCGCA	26	scaffold13930	6649	6674	sense	137.355	5.9703	8.053	0.2902	2.5348	3.4384
aal5709756	TTCTAGAATATCTTTGACATTGCGCAT	27	scaffold13930	6649	6675	sense	8613.61	386.251	513.628	76.9042	124.729	246.187
aal5709760	TTCTAGAATATCTTTGACATTGCGCATT	28	scaffold13930	6649	6676	sense	584.716	41.3554	56.7545	7.8355	11.7999	22.6932
aal5734440	TTCTGATTAATATCTCCACAACCTCTACA	29	scaffold1534	1606	1634	sense	15.515	47.3257	7.6695	1.0641	38.6338	3.5366
aal5738084	TTCTGGAAGATCAGACATACTCATAATTC	29	scaffold91	303481	303509	antisense	2.5736	4.7326	1.2271	1.3543	45.3641	6.0908
aal5738169	TTCTGGAAGATTAGACATACTCATTA	26	scaffold5617	80006	80031	sense	8.309	16.2364	8.053	4.5465	39.333	16.6024
aal5738172	TTCTGGAAGATTAGACATACTCATTAT	27	scaffold5617	80006	80032	sense	7.2795	28.1042	7.1327	3.9661	48.9477	21.8091
aal5738238	TTCTGGAAGATTAGTCATACTCATAAT	27	scaffold5617	89906	89932	sense	15.5885	25.6287	6.7492	4.74	102.965	66.4097
aal5738242	TTCTGGAAGATTAGTCATACTCATAATT	28	scaffold5617	89906	89933	sense	4.4854	8.8827	1.0737	3.3857	44.4026	14.7359
aal5761461	TTCTTGTCTGGTGAATAACGACGGT	25	scaffold91	340246	340270	antisense	24.4857	57.6646	46.8608	35.3082	54.5418	47.646
aal5761463	TTCTTGTCTGGTGAATAACGACGGTC	26	scaffold91	340245	340270	antisense	10.3678	21.1146	14.1886	7.7388	36.0116	17.4866
aal5775726	TTGAATGATGAAACTTTGAAGAGG	24	scaffold167	204549	204572	antisense	1.9118	35.8219	4.6017	3.8694	1.7481	0.393
aal5804420	TTGGAGTAGAAGTCATCTTTGAGATGGA	28	scaffold8301	34556	34583	antisense	65.6629	1.529	5.9055	4.2563	102.878	171.034
aal5875641	TTTCTGTTACAATCTATTGTGGAGAC	26	scaffold5617	89872	89897	sense	0.5882	3.5676	0.9203	0.1935	51.8322	2.456
