# Supplementary material for: Developmental piRNA profiles of the invasive vector mosquito Aedes albopictus
Source: Parasit Vectors. 2016 Sep 29;9:524. doi: 10.1186/s13071-016-1815-8 (PMC5041409; doi:10.1186/s13071-016-1815-8)
Supplement: Additional file 14: Table S9. — Candidates of sex-bias expression piRNAs. (XLS 207 kb) [file 13071_2016_1815_MOESM14_ESM.xls]

## Sheet: Sheet1
Table S9. Candidates of sex-bias expression piRNAs
Female-bias piRNAs												Male-bias piRNAs
piRNA ID	location	Start	End	Strand	Male reads	Female reads	Male-TPM	Female-TPM	log2 Ratio(F/M)	P-value		piRNA ID	location	Start	End	Strand	Male reads	Female reads	Male-TPM	Female-TPM	log2 Ratio(F/M)	P-value
aal4858298	scaffold11632	7129	7156	antisense	0	240	0.01	20.9776	11.0346	8.41313e-68		aal3566957	scaffold8815	16058	16086	antisense	582	0	56.2997	0.01	-12.4589	4.34575e-189
aal5243014	scaffold3225	89735	89763	antisense	0	234	0.01	20.4532	10.9981	4.00286e-66		aal3748644	scaffold9447	39538	39565	sense	216	0	20.8947	0.01	-11.0289	1.19751e-70
aal4754121	scaffold2282	184147	184174	antisense	0	226	0.01	19.7539	10.9479	6.90113e-64		aal0673633	scaffold21315	6363	6390	sense	168	0	16.2515	0.01	-10.6664	4.08717e-55
aal5268642	scaffold5646	82464	82491	antisense	0	206	0.01	18.0058	10.8142	2.69337e-58		aal2715903	scaffold922	11947	11972	antisense	1821	2	176.154	0.1748	-9.97692	0
aal5734573	scaffold1534	3114	3140	sense	0	134	0.01	11.7125	10.1938	3.62449e-38		aal3529947	scaffold9447	44277	44305	sense	70	0	6.7714	0.01	-9.40331	2.11311e-23
aal5407931	scaffold6521	30677	30702	sense	0	111	0.01	9.7021	9.92215	9.75727e-32		aal2058152	scaffold21315	6362	6390	sense	55	0	5.3204	0.01	-9.05539	1.51018e-18
aal0958833	scaffold11143	35917	35942	sense	0	96	0.01	8.391	9.7127	1.52356e-27		aal2383758	scaffold21315	4748	4773	sense	446	2	43.1438	0.1748	-7.9473	1.24092e-140
aal4995639	scaffold11632	7231	7257	antisense	0	88	0.01	7.6918	9.58718	2.6267e-25		aal4164684	scaffold922	11951	11977	antisense	4611	22	446.045	1.9229	-7.85776	0
aal5500636	scaffold3168	101900	101925	sense	0	86	0.01	7.517	9.55401	9.51804e-25		aal2264026	scaffold21315	4749	4773	sense	196	2	18.96	0.1748	-6.76111	1.94866e-60
aal5663157	scaffold13902	19675	19703	antisense	0	85	0.01	7.4296	9.53714	1.81182e-24		aal3017731	scaffold1256	150662	150691	antisense	328	5	31.729	0.437	-6.18202	9.30883e-98
aal3092964	scaffold19071	5887	5913	antisense	0	82	0.01	7.1673	9.48529	1.24975e-23		aal0673630	scaffold21315	6363	6389	sense	447	9	43.2405	0.7867	-5.78043	1.45174e-129
aal3870455	scaffold14176	18607	18634	antisense	1	765	0.0967	66.8661	9.43354	5.16619e-212		aal2715906	scaffold922	11945	11972	antisense	691	16	66.8438	1.3985	-5.57884	1.27847e-196
aal5437526	scaffold3196	135453	135479	antisense	0	78	0.01	6.8177	9.41314	1.64096e-22		aal5323504	scaffold9350	16954	16979	antisense	725	20	70.1328	1.7481	-5.32623	5.48087e-202
aal4594468	scaffold6521	84326	84352	sense	0	74	0.01	6.4681	9.3372	2.15463e-21		aal4164685	scaffold922	11950	11977	antisense	854	25	82.6116	2.1852	-5.24051	8.15223e-236
aal0958829	scaffold11143	35917	35941	sense	0	73	0.01	6.3807	9.31757	4.10149e-21		aal2330063	scaffold1256	133335	133362	antisense	126	4	12.1886	0.3496	-5.12368	1.46487e-35
aal4751510	scaffold12447	4155	4180	antisense	0	72	0.01	6.2933	9.29767	7.80747e-21		aal3062311	scaffold157	7516	7541	sense	138	5	13.3494	0.437	-4.933	4.15044e-38
aal3870456	scaffold14176	18606	18634	antisense	1	641	0.0967	56.0277	9.17841	2.01017e-177		aal0237627	scaffold1534	6296	6322	sense	135	5	13.0592	0.437	-4.90129	3.49024e-37
aal1963547	scaffold1256	147954	147980	antisense	0	59	0.01	5.157	9.01039	3.36437e-17		aal2715905	scaffold922	11946	11972	antisense	266	10	25.7315	0.8741	-4.87959	8.14209e-72
aal5734438	scaffold1534	1606	1632	sense	0	56	0.01	4.8948	8.93511	2.32065e-16		aal5417891	scaffold3931	65963	65990	antisense	210	8	20.3143	0.6993	-4.86044	7.24821e-57
aal5018718	scaffold844	324991	325014	antisense	0	48	0.01	4.1955	8.7127	4.00093e-14		aal3102189	scaffold91	340211	340235	antisense	280	11	27.0858	0.9615	-4.81611	5.53287e-75
aal4542794	scaffold3513	124518	124545	sense	0	46	0.01	4.0207	8.6513	1.44977e-13		aal3299257	scaffold5204	59305	59331	antisense	741	32	71.6805	2.797	-4.67963	9.83831e-193
aal5101691	scaffold11306	26325	26351	antisense	0	45	0.01	3.9333	8.6196	2.75973e-13		aal3611613	scaffold9447	44430	44455	sense	424	19	41.0156	1.6607	-4.62631	3.30793e-110
aal3182722	scaffold6606	47518	47545	sense	0	41	0.01	3.5837	8.48531	3.62361e-12		aal0237632	scaffold1534	6296	6325	sense	20	1	1.9347	0.0874	-4.46833	3.85136e-06
aal5191766	scaffold3648	140516	140542	sense	0	41	0.01	3.5837	8.48531	3.62361e-12		aal3876180	scaffold13930	6800	6829	sense	19	1	1.838	0.0874	-4.39436	7.75949e-06
aal4793858	scaffold4634	47056	47082	antisense	0	39	0.01	3.4089	8.41316	1.31304e-11		aal3348292	scaffold9447	25070	25097	sense	169	9	16.3482	0.7867	-4.37717	2.62958e-43
aal4633172	scaffold157	70152	70179	sense	0	37	0.01	3.234	8.33718	4.75792e-11		aal4726993	scaffold1256	133750	133774	antisense	167	9	16.1547	0.7867	-4.36	1.05297e-42
aal4941593	scaffold1579	178724	178751	sense	0	36	0.01	3.1466	8.29765	9.05703e-11		aal2963770	scaffold1256	136413	136439	antisense	1537	83	148.681	7.2548	-4.35715	0
aal5420298	scaffold1256	148238	148262	antisense	0	34	0.01	2.9718	8.21519	3.28188e-10		aal4573320	scaffold922	5655	5681	antisense	111	6	10.7376	0.5244	-4.35586	8.29194e-29
aal3226940	scaffold3003	123090	123116	antisense	0	33	0.01	2.8844	8.17213	6.24729e-10		aal0086004	scaffold12968	31751	31778	antisense	108	6	10.4474	0.5244	-4.31633	6.62936e-28
aal4322507	scaffold1907	259609	259637	antisense	0	33	0.01	2.8844	8.17213	6.24729e-10		aal3508971	scaffold9447	44280	44309	sense	88	5	8.5127	0.437	-4.28391	7.30754e-23
aal4953892	scaffold4531	105090	105119	antisense	0	32	0.01	2.797	8.12774	1.18922e-09		aal3111504	scaffold1256	164271	164298	antisense	596	34	57.654	2.9718	-4.27801	9.17887e-147
aal4701048	scaffold91	285861	285888	antisense	7	2099	0.6771	183.467	8.08193	0		aal3348287	scaffold9447	25070	25093	sense	236	14	22.8294	1.2237	-4.22157	1.62353e-58
aal5875641	scaffold5617	89872	89897	sense	2	593	0.1935	51.8322	8.06537	6.92338e-162		aal3820595	scaffold1256	150492	150517	antisense	263	16	25.4413	1.3985	-4.18522	1.15921e-64
aal3903266	scaffold6800	33433	33460	sense	1	289	0.0967	25.2605	8.02915	2.33358e-79		aal2855292	scaffold1534	9089	9114	sense	146	9	14.1233	0.7867	-4.16612	2.06681e-36
aal3092967	scaffold19071	5886	5913	antisense	1	288	0.0967	25.1731	8.02415	4.42692e-79		aal2620833	scaffold922	5653	5676	antisense	198	13	19.1535	1.1363	-4.07519	3.80213e-48
aal4908364	scaffold8059	7757	7784	antisense	1	283	0.0967	24.7361	7.99889	1.08748e-77		aal1731928	scaffold1534	5248	5276	sense	15	1	1.451	0.0874	-4.05327	0.000124936
aal4943344	scaffold1256	152680	152704	antisense	0	29	0.01	2.5348	7.98573	8.20289e-09		aal4440384	scaffold368	374702	374731	sense	59	4	5.7074	0.3496	-4.02906	3.93956e-15
aal0155833	scaffold103	574924	574951	sense	0	28	0.01	2.4474	7.93511	1.56148e-08		aal2837154	scaffold1256	145551	145579	antisense	14	1	1.3543	0.0874	-3.95377	0.000248503
aal4734875	scaffold2383	147775	147801	sense	0	26	0.01	2.2726	7.8282	5.65814e-08		aal3565788	scaffold8815	19005	19032	antisense	681	49	65.8764	4.2829	-3.9431	5.81215e-158
aal4995641	scaffold11632	7230	7257	antisense	0	26	0.01	2.2726	7.8282	5.65814e-08		aal3327065	scaffold1256	133755	133780	antisense	162	12	15.671	1.0489	-3.90115	1.97867e-38
aal4400793	scaffold464	81761	81787	antisense	0	24	0.01	2.0978	7.71273	2.05027e-07		aal3761270	scaffold5204	59262	59288	antisense	411	32	39.758	2.797	-3.82929	7.23024e-94
aal4783404	scaffold9784	56935	56959	sense	0	24	0.01	2.0978	7.71273	2.05027e-07		aal3611615	scaffold9447	44430	44456	sense	178	14	17.2188	1.2237	-3.81466	2.19039e-41
aal5369087	scaffold3051	50274	50301	sense	0	24	0.01	2.0978	7.71273	2.05027e-07		aal3912209	scaffold1534	6046	6071	sense	177	14	17.1221	1.2237	-3.80654	4.2816e-41
aal4868093	scaffold1805	80975	81002	sense	0	23	0.01	2.0104	7.65134	3.90283e-07		aal3286739	scaffold15222	15178	15205	sense	290	23	28.0531	2.0104	-3.80261	2.46324e-66
aal4937055	scaffold14104	26363	26390	sense	0	23	0.01	2.0104	7.65134	3.90283e-07		aal4352407	scaffold1256	150530	150556	antisense	113	9	10.931	0.7867	-3.79647	1.10788e-26
aal5110508	scaffold9017	36221	36249	sense	0	23	0.01	2.0104	7.65134	3.90283e-07		aal3936291	scaffold922	5663	5690	antisense	118	10	11.4147	0.8741	-3.70695	2.63367e-27
aal2650524	scaffold3450	170622	170648	antisense	1	215	0.0967	18.7924	7.60242	8.49647e-59		aal3699760	scaffold9447	32182	32208	sense	3002	261	290.398	22.8131	-3.6701	0
aal0727163	scaffold4855	114945	114970	sense	0	22	0.01	1.9229	7.58714	7.42931e-07		aal3820592	scaffold1256	150494	150517	antisense	391	34	37.8233	2.9718	-3.66987	2.08531e-86
aal2771461	scaffold1879	83186	83213	antisense	0	22	0.01	1.9229	7.58714	7.42931e-07		aal2991054	scaffold91	340204	340231	antisense	377	33	36.469	2.8844	-3.66033	3.40483e-83
aal3432918	scaffold1138	319760	319788	sense	0	22	0.01	1.9229	7.58714	7.42931e-07		aal0086259	scaffold12968	32389	32417	antisense	34	3	3.289	0.2622	-3.64891	1.24525e-08
aal4894686	scaffold3931	93384	93410	antisense	0	22	0.01	1.9229	7.58714	7.42931e-07		aal2855295	scaffold1534	9089	9116	sense	221	20	21.3784	1.7481	-3.61229	6.99925e-49
aal4537029	scaffold5445	185726	185754	antisense	1	211	0.0967	18.4428	7.57533	1.09515e-57		aal3938738	scaffold13468	1304	1331	antisense	21	2	2.0314	0.1748	-3.5387	1.25165e-05
aal3420109	scaffold11128	11041	11069	sense	0	20	0.01	1.7481	7.44964	2.69207e-06		aal4573310	scaffold922	5656	5681	antisense	125	12	12.0919	1.0489	-3.52709	9.87667e-28
aal5562256	scaffold5550	58279	58305	antisense	0	20	0.01	1.7481	7.44964	2.69207e-06		aal3017730	scaffold1256	150663	150691	antisense	31	3	2.9988	0.2622	-3.51565	9.09668e-08
aal3016825	scaffold9236	2889	2916	sense	1	190	0.0967	16.6073	7.42409	7.33814e-52		aal2635240	scaffold1256	133755	133778	antisense	221	22	21.3784	1.9229	-3.4748	2.50087e-47
aal4572434	scaffold11120	43295	43321	antisense	1	185	0.0967	16.1702	7.38561	1.78664e-50		aal3568782	scaffold157	39321	39344	sense	168	17	16.2515	1.4859	-3.45116	4.0076e-36
aal4786734	scaffold1766	60960	60988	sense	0	16	0.01	1.3985	7.12774	3.53477e-05		aal3992561	scaffold1256	145499	145525	antisense	217	22	20.9915	1.9229	-3.44845	3.37343e-46
aal4977331	scaffold8435	15842	15868	antisense	0	16	0.01	1.3985	7.12774	3.53477e-05		aal1224896	scaffold10540	5809	5835	antisense	49	5	4.74	0.437	-3.43918	2.01231e-11
aal3870447	scaffold14176	18608	18634	antisense	68	10111	6.578	883.769	7.06988	0		aal3912214	scaffold1534	6046	6073	sense	458	48	44.3046	4.1955	-3.40054	1.37249e-94
aal3215283	scaffold1505	273589	273616	antisense	0	15	0.01	1.3111	7.03463	6.72868e-05		aal4005365	scaffold13471	22374	22401	sense	474	52	45.8523	4.5451	-3.33461	3.91205e-96
aal4793859	scaffold4634	47055	47082	antisense	0	15	0.01	1.3111	7.03463	6.72868e-05		aal3688485	scaffold1256	145048	145072	antisense	234	28	22.636	2.4474	-3.2093	1.26439e-46
aal1326688	scaffold14176	18608	18632	antisense	0	14	0.01	1.2237	6.93511	0.000128085		aal3449281	scaffold1534	6116	6142	sense	139	17	13.4461	1.4859	-3.17778	4.80996e-28
aal3291766	scaffold4531	99805	99832	antisense	0	14	0.01	1.2237	6.93511	0.000128085		aal3277392	scaffold1256	133789	133814	antisense	286	35	27.6662	3.0592	-3.1769	4.16007e-56
aal5362168	scaffold7989	1077	1104	antisense	0	14	0.01	1.2237	6.93511	0.000128085		aal4186964	scaffold4128	164537	164563	antisense	211	26	20.4111	2.2726	-3.16694	1.1167e-41
aal2787134	scaffold285	300377	300404	antisense	1	134	0.0967	11.7125	6.92032	2.35884e-36		aal3936293	scaffold922	5662	5690	antisense	1391	174	134.558	15.2088	-3.14525	9.89449e-264
aal4561444	scaffold2646	187159	187186	sense	1	129	0.0967	11.2755	6.86546	5.68078e-35		aal3348290	scaffold9447	25070	25095	sense	421	53	40.7254	4.6326	-3.13603	7.9152e-81
aal3542555	scaffold11396	19247	19274	antisense	2	258	0.1935	22.5509	6.86471	6.02264e-69		aal2330064	scaffold1256	133334	133362	antisense	214	28	20.7013	2.4474	-3.0804	3.6442e-41
aal5895924	scaffold5617	93554	93580	sense	1	127	0.0967	11.1006	6.84291	2.02731e-34		aal2874156	scaffold20029	2491	2519	sense	197	26	19.0568	2.2726	-3.06789	7.20438e-38
aal1452588	scaffold215	471577	471600	antisense	0	13	0.01	1.1363	6.8282	0.000243819		aal2634221	scaffold9350	16509	16536	antisense	104	14	10.0604	1.2237	-3.03937	1.71674e-20
aal5143798	scaffold922	28383	28409	antisense	0	13	0.01	1.1363	6.8282	0.000243819		aal2940055	scaffold2979	151001	151027	sense	200	27	19.347	2.36	-3.03525	4.94711e-38
aal4683011	scaffold17890	8948	8973	sense	1	124	0.0967	10.8384	6.80842	1.36614e-33		aal3992562	scaffold1256	145498	145525	antisense	471	64	45.5621	5.594	-3.02588	3.8334e-87
aal5362362	scaffold17890	7930	7955	sense	6	743	0.5804	64.9432	6.80599	5.6032e-196		aal3256291	scaffold1534	3309	3335	sense	363	50	35.1148	4.3703	-3.00628	4.11299e-67
aal4572749	scaffold15222	15171	15197	sense	1	122	0.0967	10.6636	6.78496	4.87243e-33		aal3910188	scaffold8941	2553	2578	antisense	152	21	14.7037	1.8355	-3.00193	5.91561e-29
aal4754118	scaffold2282	184148	184174	antisense	2	240	0.1935	20.9776	6.76037	5.6248e-64		aal0342520	scaffold1534	6815	6841	sense	79	11	7.6421	0.9615	-2.99061	1.17035e-15
aal2740652	scaffold3168	101932	101960	sense	0	12	0.01	1.0489	6.71273	0.000464126		aal2620369	scaffold1256	135340	135367	antisense	229	32	22.1523	2.797	-2.9855	1.23356e-42
aal3870458	scaffold14176	18605	18634	antisense	4	458	0.3869	40.0323	6.69306	9.22993e-121		aal3912210	scaffold1534	6046	6072	sense	284	40	27.4727	3.4963	-2.9741	2.66102e-52
aal3773600	scaffold747	355178	355205	sense	1	112	0.0967	9.7895	6.66158	2.80061e-30		aal3102205	scaffold91	340207	340235	antisense	2640	374	255.38	32.6901	-2.96572	0
aal5061833	scaffold2335	95698	95722	sense	1	107	0.0967	9.3525	6.59569	6.69592e-29		aal3377643	scaffold4531	56213	56238	antisense	181	26	17.509	2.2726	-2.94568	1.41542e-33
aal2791703	scaffold183	335305	335331	sense	1	100	0.0967	8.7407	6.49809	5.6789e-27		aal2648592	scaffold157	48079	48104	sense	221	32	21.3784	2.797	-2.9342	1.67126e-40
aal3943367	scaffold6199	112547	112574	sense	1	98	0.0967	8.5659	6.46895	2.01788e-26		aal2389407	scaffold1534	5250	5276	sense	48	7	4.6433	0.6118	-2.92402	8.12818e-10
aal3870444	scaffold14176	18609	18634	antisense	3	291	0.2902	25.4353	6.45364	2.12787e-76		aal4726995	scaffold1256	133749	133774	antisense	109	16	10.5441	1.3985	-2.91448	1.39535e-20
aal2914955	scaffold2979	38105	38132	antisense	1	96	0.0967	8.391	6.43918	7.1673e-26		aal3659832	scaffold157	39102	39129	sense	475	70	45.9491	6.1185	-2.90879	1.87443e-84
aal2867583	scaffold13869	8797	8824	antisense	2	186	0.1935	16.2576	6.39264	4.25755e-49		aal2804930	scaffold1256	151953	151976	antisense	168	25	16.2515	2.1852	-2.89474	9.68882e-31
aal0184160	scaffold19071	5064	5091	antisense	2	185	0.1935	16.1702	6.38486	8.01928e-49		aal2620839	scaffold922	5649	5676	antisense	346	52	33.4703	4.5451	-2.8805	2.33744e-61
aal5334607	scaffold14176	18609	18636	antisense	1	87	0.0967	7.6044	6.29717	2.1386e-23		aal3983705	scaffold157	43531	43556	sense	165	25	15.9613	2.1852	-2.86874	5.99131e-30
aal1728038	scaffold91	349968	349994	antisense	3	255	0.2902	22.2887	6.26312	1.67082e-66		aal3406875	scaffold9447	47635	47661	sense	158	24	15.2841	2.0978	-2.86508	1.0513e-28
aal3044102	scaffold10441	52813	52840	antisense	2	169	0.1935	14.7717	6.25436	1.99637e-44		aal4186684	scaffold1256	146840	146863	antisense	158	24	15.2841	2.0978	-2.86508	1.0513e-28
aal5326170	scaffold16399	17237	17262	antisense	1	80	0.0967	6.9925	6.17615	1.78644e-21		aal3823445	scaffold13930	35197	35221	sense	46	7	4.4498	0.6118	-2.86261	2.77068e-09
aal3284160	scaffold9251	46941	46964	sense	2	160	0.1935	13.9851	6.17541	5.88641e-42		aal4232896	scaffold2859	174168	174195	sense	111	17	10.7376	1.4859	-2.85326	1.64944e-20
aal4701044	scaffold91	285862	285888	antisense	15	1172	1.451	102.441	6.1416	3.06299e-299		aal3348288	scaffold9447	25070	25094	sense	1058	163	102.346	14.2473	-2.84469	1.17906e-181
aal5734575	scaffold1534	3114	3142	sense	3	224	0.2902	19.5791	6.07612	5.29115e-58		aal3508961	scaffold9447	44280	44305	sense	310	48	29.9878	4.1955	-2.83746	2.66793e-54
aal3432915	scaffold1138	319760	319787	sense	1	72	0.0967	6.2933	6.02416	2.78344e-19		aal0086258	scaffold12968	32390	32417	antisense	38	6	3.6759	0.5244	-2.80936	9.4455e-08
aal3940577	scaffold10222	53702	53729	antisense	4	283	0.3869	24.7361	5.99851	1.15909e-72		aal0350434	scaffold1256	133761	133787	antisense	62	10	5.9976	0.8741	-2.77852	9.4675e-12
aal5332347	scaffold6199	92595	92622	sense	7	482	0.6771	42.13	5.95934	1.32222e-122		aal3129949	scaffold1250	15108	15131	sense	146	24	14.1233	2.0978	-2.75113	1.42251e-25
aal3710459	scaffold1701	275491	275518	sense	1	68	0.0967	5.9437	5.9417	3.4601e-18		aal2854013	scaffold1534	10649	10677	sense	627	104	60.6528	9.0903	-2.73817	4.24636e-104
aal4711264	scaffold6521	56190	56215	sense	1	68	0.0967	5.9437	5.9417	3.4601e-18		aal3347462	scaffold1256	164274	164300	antisense	210	35	20.3143	3.0592	-2.73127	7.41208e-36
aal5268419	scaffold1708	150502	150529	antisense	4	256	0.3869	22.3761	5.85385	2.76207e-65		aal2910460	scaffold11535	23396	23422	antisense	244	41	23.6033	3.5837	-2.71947	3.18812e-41
aal0070107	scaffold1487	156316	156344	antisense	1	63	0.0967	5.5066	5.8315	8.04021e-17		aal1932098	scaffold1771	46877	46901	antisense	285	48	27.5694	4.1955	-2.71615	8.03845e-48
aal2707141	scaffold2788	195304	195332	sense	1	63	0.0967	5.5066	5.8315	8.04021e-17		aal2618162	scaffold14176	17322	17351	antisense	35	6	3.3857	0.5244	-2.69071	5.75636e-07
aal3040839	scaffold4622	12181	12208	antisense	14	868	1.3543	75.869	5.80789	1.23345e-217		aal2854273	scaffold25397	3542	3569	antisense	174	30	16.8319	2.6222	-2.68235	2.06312e-29
aal5550474	scaffold2773	23892	23920	sense	1	61	0.0967	5.3318	5.78496	2.82529e-16		aal3654000	scaffold157	71024	71052	sense	23	4	2.2249	0.3496	-2.66996	6.19615e-05
aal2976681	scaffold5617	30763	30790	sense	14	840	1.3543	73.4216	5.76059	5.27112e-210		aal2804942	scaffold1256	151950	151976	antisense	172	30	16.6384	2.6222	-2.66567	6.6809e-29
aal0898886	scaffold226423	41	65	sense	1	59	0.0967	5.157	5.73687	9.91826e-16		aal4280648	scaffold1534	4582	4610	sense	153	27	14.8004	2.36	-2.64878	1.0584e-25
aal5899824	scaffold922	30252	30278	antisense	1	59	0.0967	5.157	5.73687	9.91826e-16		aal4442051	scaffold484078	71	99	antisense	107	19	10.3506	1.6607	-2.63985	2.42627e-18
aal0962000	scaffold2979	156049	156075	antisense	1	58	0.0967	5.0696	5.71221	1.85761e-15		aal3745542	scaffold8815	20031	20059	antisense	111	20	10.7376	1.7481	-2.61881	8.07978e-19
aal5251081	scaffold105	310910	310937	antisense	5	267	0.4837	23.3376	5.5924	7.13164e-67		aal3379360	scaffold9447	12113	12139	sense	265	48	25.6347	4.1955	-2.61118	9.82135e-43
aal2300549	scaffold1256	132833	132859	antisense	7	367	0.6771	32.0783	5.56608	2.85093e-91		aal3020084	scaffold13930	6931	6960	sense	138	25	13.3494	2.1852	-2.61094	5.61441e-23
aal3475819	scaffold12033	12109	12136	antisense	1	52	0.0967	4.5451	5.55465	7.97045e-14		aal2896400	scaffold922	30032	30059	antisense	104	19	10.0604	1.6607	-2.59882	1.39646e-17
aal2666157	scaffold3814	152574	152602	sense	3	152	0.2902	13.2858	5.51669	2.28249e-38		aal3924701	scaffold368	374707	374732	sense	120	22	11.6082	1.9229	-2.59379	4.98255e-20
aal4839375	scaffold1302	52407	52433	sense	3	152	0.2902	13.2858	5.51669	2.28249e-38		aal3310656	scaffold7576	62192	62218	antisense	527	97	50.9793	8.4784	-2.58805	1.57744e-82
aal5334608	scaffold14176	18608	18636	antisense	7	346	0.6771	30.2427	5.48107	1.412e-85		aal2982408	scaffold157	60097	60124	sense	422	79	40.8221	6.9051	-2.56362	9.92269e-66
aal4734873	scaffold2383	147775	147800	sense	5	242	0.4837	21.1524	5.45057	4.29693e-60		aal5028938	scaffold21315	6365	6390	sense	16	3	1.5478	0.2622	-2.56148	0.00121463
aal5705466	scaffold1534	4385	4413	sense	2	95	0.1935	8.3036	5.42333	3.17753e-24		aal4543580	scaffold8941	2608	2636	antisense	308	58	29.7943	5.0696	-2.55509	3.0469e-48
aal2976682	scaffold5617	30763	30791	sense	57	2651	5.5139	231.715	5.39314	0		aal0237629	scaffold1534	6296	6323	sense	479	91	46.336	7.954	-2.54238	1.09485e-73
aal3121666	scaffold3450	180441	180468	antisense	4	186	0.3869	16.2576	5.39301	2.93578e-46		aal3310655	scaffold7576	62193	62218	antisense	756	144	73.1316	12.5866	-2.53861	4.37216e-115
aal4152358	scaffold6417	84295	84322	sense	2	91	0.1935	7.954	5.36128	3.84065e-23		aal3876152	scaffold13930	6800	6823	sense	272	52	26.3119	4.5451	-2.53333	2.17545e-42
aal3039908	scaffold112	493251	493277	antisense	1	45	0.0967	3.9333	5.34608	6.30181e-12		aal3492747	scaffold1534	5253	5282	sense	601	116	58.1377	10.1392	-2.51953	4.48789e-91
aal4683012	scaffold17890	8948	8974	sense	8	357	0.7739	31.2042	5.33345	3.20803e-87		aal3581722	scaffold9447	21180	21205	sense	88	17	8.5127	1.4859	-2.51828	1.31191e-14
aal5273542	scaffold340	382926	382951	antisense	1	44	0.0967	3.8459	5.31366	1.17466e-11		aal3669699	scaffold5397	54965	54990	sense	230	45	22.249	3.9333	-2.49993	1.46035e-35
aal1352682	scaffold13747	17636	17664	antisense	5	214	0.4837	18.705	5.27317	1.58481e-52		aal3861716	scaffold1534	4584	4610	sense	296	58	28.6335	5.0696	-2.49776	2.87861e-45
aal5254293	scaffold382	245036	245062	sense	2	85	0.1935	7.4296	5.26288	1.60295e-21		aal4632239	scaffold13930	6809	6837	sense	132	26	12.769	2.2726	-2.49023	5.84335e-21
aal2686274	scaffold1911	55482	55510	antisense	1	42	0.0967	3.6711	5.24655	4.07575e-11		aal1643085	scaffold2792	152066	152091	antisense	20	4	1.9347	0.3496	-2.46833	0.000365487
aal4633174	scaffold157	70152	70180	sense	1	42	0.0967	3.6711	5.24655	4.07575e-11		aal4442488	scaffold157	41364	41390	sense	60	12	5.8041	1.0489	-2.4682	3.56717e-10
aal5435192	scaffold9017	22314	22340	sense	6	252	0.5804	22.0265	5.24605	1.72614e-61		aal3565786	scaffold8815	19006	19032	antisense	189	38	18.2829	3.3215	-2.46059	5.51175e-29
aal2084548	scaffold226423	40	66	sense	4	167	0.3869	14.5969	5.23756	3.955e-41		aal3256289	scaffold1534	3309	3334	sense	3545	725	342.925	63.3698	-2.43603	0
aal4685999	scaffold157	24646	24673	sense	2	83	0.1935	7.2548	5.22853	5.54924e-21		aal4573322	scaffold922	5654	5681	antisense	184	39	17.7992	3.4089	-2.38443	2.78134e-27
aal4754117	scaffold2282	184149	184174	antisense	1	41	0.0967	3.5837	5.21179	7.58647e-11		aal3277396	scaffold1256	133786	133814	antisense	1749	374	169.189	32.6901	-2.37171	1.53075e-243
aal3697291	scaffold14180	1838	1862	sense	2	81	0.1935	7.0799	5.19332	1.91904e-20		aal4725678	scaffold2792	152061	152088	antisense	14	3	1.3543	0.2622	-2.36881	0.0039341
aal5734440	scaffold1534	1606	1634	sense	11	442	1.0641	38.6338	5.18216	3.00515e-106		aal3129636	scaffold9447	25072	25095	sense	443	95	42.8535	8.3036	-2.3676	6.47891e-63
aal4808650	scaffold1492	48063	48089	antisense	3	118	0.2902	10.314	5.15141	3.49759e-29		aal4478336	scaffold9350	16577	16600	antisense	37	8	3.5792	0.6993	-2.35565	1.86181e-06
aal3034957	scaffold5720	65528	65555	sense	4	157	0.3869	13.7229	5.14848	1.94338e-38		aal3690064	scaffold1256	145160	145189	antisense	63	14	6.0943	1.2237	-2.31621	6.00265e-10
aal5738084	scaffold91	303481	303509	antisense	14	519	1.3543	45.3641	5.06593	3.78776e-123		aal2750748	scaffold922	30216	30244	antisense	395	88	38.2103	7.6918	-2.31257	9.60383e-55
aal5436539	scaffold12514	23051	23074	antisense	1	37	0.0967	3.234	5.06366	9.05789e-10		aal3129950	scaffold1250	15108	15132	sense	298	67	28.827	5.8562	-2.29938	2.00157e-41
aal5290804	scaffold958	342221	342248	sense	1	36	0.0967	3.1466	5.02413	1.68124e-09		aal2804944	scaffold1256	151949	151976	antisense	209	47	20.2176	4.1081	-2.29907	1.60981e-29
aal4625799	scaffold11306	31175	31202	sense	3	108	0.2902	9.4399	5.02365	1.69109e-26		aal3380900	scaffold8815	19476	19503	antisense	213	48	20.6045	4.1955	-2.29604	5.21457e-30
aal3827375	scaffold1302	190476	190502	sense	13	458	1.2576	40.0323	4.99242	4.79064e-108		aal2751163	scaffold1256	164544	164573	antisense	75	17	7.2551	1.4859	-2.28766	1.93101e-11
aal4236652	scaffold9447	53841	53866	sense	3	105	0.2902	9.1777	4.98301	1.07534e-25		aal3008813	scaffold14475	23552	23579	sense	78	18	7.5453	1.5733	-2.26178	1.06142e-11
aal3606066	scaffold32146	1652	1678	antisense	15	524	1.451	45.8011	4.98026	2.96082e-123		aal3876153	scaffold13930	6800	6824	sense	268	62	25.9249	5.4192	-2.25819	1.25435e-36
aal4877220	scaffold5617	90080	90107	sense	8	277	0.7739	24.2117	4.96741	1.0198e-65		aal1584080	scaffold922	5662	5688	antisense	86	20	8.3192	1.7481	-2.25066	1.07822e-12
aal3046854	scaffold3196	97239	97265	antisense	10	346	0.9673	30.2427	4.96648	9.55585e-82		aal3912217	scaffold1534	6046	6074	sense	172	40	16.6384	3.4963	-2.25062	5.74189e-24
aal3226944	scaffold3003	123089	123116	antisense	12	415	1.1608	36.2738	4.96574	9.13196e-98		aal3184055	scaffold1534	9040	9066	sense	245	58	23.7	5.0696	-2.22494	4.90704e-33
aal4620674	scaffold7524	48451	48474	sense	5	172	0.4837	15.034	4.95797	3.01892e-41		aal3224022	scaffold1256	133329	133355	antisense	1798	429	173.929	37.4975	-2.21363	4.60083e-230
aal4759749	scaffold4855	125870	125897	antisense	1	34	0.0967	2.9718	4.94168	5.78054e-09		aal3508970	scaffold9447	44280	44308	sense	96	23	9.2865	2.0104	-2.20765	1.02971e-13
aal5551214	scaffold91	321888	321914	antisense	1	34	0.0967	2.9718	4.94168	5.78054e-09		aal3256286	scaffold1534	3309	3333	sense	967	234	93.5426	20.4532	-2.1933	3.32213e-123
aal0796591	scaffold2979	155505	155530	antisense	4	136	0.3869	11.8873	4.94132	8.27467e-33		aal3876175	scaffold13930	6800	6827	sense	41	10	3.9661	0.8741	-2.18185	1.62967e-06
aal3241175	scaffold3450	167383	167411	antisense	3	102	0.2902	8.9155	4.9412	6.8224e-25		aal3526933	scaffold14176	22690	22716	antisense	4876	1191	471.679	104.101	-2.17982	0
aal5273561	scaffold13420	25678	25703	antisense	2	68	0.1935	5.9437	4.94096	5.92413e-17		aal1932104	scaffold1771	46876	46901	antisense	325	80	31.4388	6.9925	-2.16867	5.61742e-42
aal2084544	scaffold226423	40	64	sense	7	237	0.6771	20.7154	4.93519	3.13926e-56		aal5816468	scaffold3227	185991	186019	antisense	20	5	1.9347	0.437	-2.1464	0.00104591
aal4766260	scaffold723	43584	43611	antisense	6	203	0.5804	17.7436	4.93411	2.43369e-48		aal4366991	scaffold14473	20160	20186	antisense	24	6	2.3216	0.5244	-2.14638	0.000313922
aal2938524	scaffold91	285865	285892	antisense	17	557	1.6445	48.6855	4.88777	1.1878e-129		aal3062313	scaffold157	7516	7543	sense	84	21	8.1257	1.8355	-2.14632	8.52985e-12
aal5334601	scaffold14176	18611	18636	antisense	7	228	0.6771	19.9287	4.87933	7.91199e-54		aal2725140	scaffold1256	136240	136266	antisense	307	77	29.6976	6.7303	-2.1416	3.87293e-39
aal1352680	scaffold13747	17637	17664	antisense	122	3952	11.8017	345.431	4.87133	0		aal3820594	scaffold1256	150493	150517	antisense	243	61	23.5066	5.3318	-2.14037	2.73169e-31
aal5899825	scaffold922	30251	30278	antisense	6	193	0.5804	16.8695	4.86123	1.13234e-45		aal4023167	scaffold91	313871	313894	antisense	171	43	16.5417	3.7585	-2.13788	1.92559e-22
aal4862018	scaffold7403	5024	5051	sense	1	32	0.0967	2.797	4.85422	1.98173e-08		aal3745884	scaffold1534	6208	6235	sense	74	19	7.1584	1.6607	-2.10785	2.42261e-10
aal5377405	scaffold12033	35081	35106	sense	1	32	0.0967	2.797	4.85422	1.98173e-08		aal3463677	scaffold1256	135279	135307	antisense	1741	449	168.415	39.2456	-2.10142	1.18421e-208
aal5254292	scaffold382	245036	245061	sense	2	64	0.1935	5.594	4.85347	6.93415e-16		aal2725144	scaffold1256	136239	136266	antisense	731	191	70.7132	16.6947	-2.08259	1.07526e-87
aal5503159	scaffold6508	39175	39198	sense	2	63	0.1935	5.5066	4.83076	1.28122e-15		aal3247769	scaffold3623	166343	166371	antisense	65	17	6.2878	1.4859	-2.08122	4.07307e-09
aal3799662	scaffold4710	30044	30071	antisense	1	31	0.0967	2.7096	4.80842	3.6649e-08		aal2841679	scaffold1534	5303	5330	sense	220	59	21.2817	5.157	-2.04501	6.12574e-27
aal5377410	scaffold12033	35081	35107	sense	9	278	0.8706	24.2991	4.80275	8.40397e-65		aal3659815	scaffold157	39102	39126	sense	401	109	38.7907	9.5273	-2.02557	3.29461e-47
aal0215906	scaffold13318	7025	7052	antisense	7	212	0.6771	18.5302	4.77437	1.4329e-49		aal0086005	scaffold12968	31750	31778	antisense	22	6	2.1282	0.5244	-2.02089	0.000916626
aal2334831	scaffold91	335953	335979	antisense	1	30	0.0967	2.6222	4.76112	6.77185e-08		aal2750743	scaffold922	30219	30244	antisense	22	6	2.1282	0.5244	-2.02089	0.000916626
aal4425981	scaffold11535	20364	20387	antisense	1	30	0.0967	2.6222	4.76112	6.77185e-08		aal3320221	scaffold12870	39983	40010	antisense	77	21	7.4486	1.8355	-2.0208	3.26009e-10
aal4457879	scaffold14416	8668	8693	sense	6	179	0.5804	15.6458	4.75258	5.9911e-42		aal3277394	scaffold1256	133788	133814	antisense	957	265	92.5753	23.1628	-1.99882	2.40217e-108
aal4252209	scaffold3003	123096	123123	antisense	2	59	0.1935	5.157	4.73613	1.48639e-14		aal3225367	scaffold11535	20666	20693	antisense	144	40	13.9298	3.4963	-1.99427	1.30365e-17
aal5036277	scaffold91	347982	348009	antisense	3	87	0.2902	7.6044	4.71171	6.74489e-21		aal2855293	scaffold1534	9089	9115	sense	241	67	23.3131	5.8562	-1.9931	1.93978e-28
aal0213580	scaffold3050	41178	41204	antisense	6	173	0.5804	15.1214	4.7034	2.338e-40		aal3954794	scaffold2792	152066	152093	antisense	1545	437	149.455	38.1967	-1.9682	3.00602e-170
aal3929321	scaffold5617	90927	90954	sense	9	253	0.8706	22.1139	4.6668	3.58974e-58		aal1326483	scaffold517	366450	366476	antisense	243	69	23.5066	6.0311	-1.96257	4.11093e-28
aal5441085	scaffold7510	49074	49101	antisense	2	55	0.1935	4.8074	4.63485	1.71038e-13		aal3463678	scaffold1256	135278	135307	antisense	338	98	32.6964	8.5659	-1.93246	1.00781e-37
aal5823842	scaffold6388	47668	47697	antisense	9	246	0.8706	21.502	4.62632	2.54351e-56		aal3016501	scaffold1250	16203	16230	sense	62	18	5.9976	1.5733	-1.93059	4.62618e-08
aal3388402	scaffold1543	236169	236196	antisense	4	109	0.3869	9.5273	4.62203	1.24692e-25		aal2882011	scaffold13930	16083	16109	sense	17	5	1.6445	0.437	-1.91194	0.00518479
aal1663564	scaffold1256	145072	145097	antisense	1	27	0.0967	2.36	4.60913	4.24777e-07		aal3571790	scaffold368	346080	346105	sense	71	21	6.8682	1.8355	-1.90376	6.69838e-09
aal5738081	scaffold91	303483	303509	antisense	12	323	1.1608	28.2324	4.60416	2.5407e-73		aal2691612	scaffold922	29972	29997	antisense	341	101	32.9866	8.8281	-1.90171	2.90125e-37
aal4137617	scaffold8059	9943	9968	antisense	7	188	0.6771	16.4325	4.60104	3.24755e-43		aal3526931	scaffold14176	22691	22716	antisense	10066	3007	973.733	262.832	-1.88939	0
aal5804420	scaffold8301	34556	34583	antisense	44	1177	4.2563	102.878	4.59519	6.52945e-263		aal3317116	scaffold922	14478	14505	antisense	2012	603	194.631	52.7062	-1.88469	1.1907e-208
aal3428852	scaffold6950	71617	71643	antisense	3	80	0.2902	6.9925	4.59069	4.80676e-19		aal3670302	scaffold5783	76442	76470	sense	203	61	19.6372	5.3318	-1.88089	1.66407e-22
aal4137621	scaffold8059	9942	9968	antisense	8	213	0.7739	18.6176	4.58838	1.02924e-48		aal3995908	scaffold2979	115309	115335	antisense	136	41	13.1559	3.5837	-1.87619	1.61751e-15
aal3431819	scaffold1256	163685	163712	antisense	4	106	0.3869	9.2651	4.58177	7.72816e-25		aal3463676	scaffold1256	135280	135307	antisense	185	56	17.896	4.8948	-1.87032	1.69275e-20
aal5357680	scaffold12173	37162	37188	antisense	8	212	0.7739	18.5302	4.58159	1.88901e-48		aal3488103	scaffold1256	149590	149616	antisense	71	22	6.8682	1.9229	-1.83665	1.5281e-08
aal3351428	scaffold19071	5344	5370	antisense	4	104	0.3869	9.0903	4.5543	2.60333e-24		aal3526928	scaffold14176	22692	22716	antisense	802	251	77.5814	21.9391	-1.82221	1.39833e-80
aal1710540	scaffold4091	60109	60133	antisense	3	77	0.2902	6.7303	4.53555	2.97349e-18		aal3496133	scaffold922	11647	11675	antisense	92	29	8.8996	2.5348	-1.81187	1.66726e-10
aal4693455	scaffold6521	79391	79417	sense	3	76	0.2902	6.6429	4.51669	5.45357e-18		aal0077399	scaffold14176	17325	17350	antisense	25	8	2.4184	0.6993	-1.79007	0.00108965
aal4890983	scaffold2923	170853	170880	sense	4	101	0.3869	8.8281	4.51207	1.60546e-23		aal2861005	scaffold13930	13651	13678	sense	206	66	19.9274	5.7688	-1.78841	2.16508e-21
aal4798944	scaffold3730	103020	103047	antisense	8	202	0.7739	17.6562	4.51188	8.11488e-46		aal2618161	scaffold14176	17323	17351	antisense	43	14	4.1596	1.2237	-1.76519	1.9606e-05
aal4870173	scaffold22145	1327	1353	antisense	1	25	0.0967	2.1852	4.49811	1.43696e-06		aal3643943	scaffold13724	39657	39684	antisense	52	17	5.0302	1.4859	-1.75928	2.71774e-06
aal3936616	scaffold14176	17943	17970	antisense	2	50	0.1935	4.3703	4.49733	3.5771e-12		aal3982688	scaffold13930	41092	41118	sense	21	7	2.0314	0.6118	-1.73134	0.00353501
aal4554888	scaffold5617	95830	95856	sense	2	49	0.1935	4.2829	4.46818	6.55777e-12		aal3439213	scaffold5457	119559	119585	antisense	45	15	4.3531	1.3111	-1.73127	1.63015e-05
aal2812144	scaffold12173	36513	36540	antisense	3	73	0.2902	6.3807	4.4586	3.35498e-17		aal3021804	scaffold9447	45400	45428	sense	65	22	6.2878	1.9229	-1.70927	2.64679e-07
aal5738238	scaffold5617	89906	89932	sense	49	1178	4.74	102.965	4.44112	1.0429e-257		aal3224009	scaffold1256	133330	133355	antisense	942	323	91.1242	28.2324	-1.69048	4.50119e-85
aal5774594	scaffold1705	269642	269668	antisense	1	24	0.0967	2.0978	4.43922	2.63804e-06		aal4573324	scaffold922	5653	5681	antisense	144	50	13.9298	4.3703	-1.67237	3.82809e-14
aal3866069	scaffold3450	133027	133053	sense	9	216	0.8706	18.8798	4.43869	1.99292e-48		aal3463673	scaffold1256	135281	135307	antisense	144	51	13.9298	4.4577	-1.6438	7.79676e-14
aal1566551	scaffold3605	72354	72380	antisense	7	167	0.6771	14.5969	4.43015	1.08274e-37		aal2791206	scaffold17509	10544	10570	antisense	722	257	69.8426	22.4635	-1.63652	1.01143e-62
aal3295041	scaffold165	401475	401501	sense	6	143	0.5804	12.4992	4.42864	1.89199e-32		aal3954792	scaffold2792	152067	152093	antisense	136	49	13.1559	4.2829	-1.61905	6.8225e-13
aal3497668	scaffold4924	7391	7418	antisense	3	71	0.2902	6.2059	4.41852	1.1236e-16		aal3289045	scaffold13454	7747	7773	sense	11	4	1.0641	0.3496	-1.60586	0.048554
aal4388749	scaffold13681	19997	20024	antisense	15	353	1.451	30.8546	4.41037	5.80727e-78		aal3020081	scaffold13930	6931	6959	sense	330	120	31.9225	10.4888	-1.60572	8.06065e-29
aal0074195	scaffold15151	8051	8075	sense	2	47	0.1935	4.1081	4.40807	2.19915e-11		aal0270333	scaffold13930	6796	6823	sense	30	11	2.902	0.9615	-1.59369	0.000950741
aal5761479	scaffold91	340243	340270	antisense	3	70	0.2902	6.1185	4.39806	2.05461e-16		aal3137246	scaffold2792	150804	150830	antisense	38	14	3.6759	1.2237	-1.58685	0.000201732
aal5317684	scaffold12514	23052	23078	antisense	18	407	1.7412	35.5745	4.35269	6.28836e-89		aal1467523	scaffold1444	130383	130409	antisense	27	10	2.6118	0.8741	-1.57917	0.00186791
aal2749688	scaffold2788	203855	203880	antisense	11	248	1.0641	21.6769	4.34845	1.04887e-54		aal5449745	scaffold368	374704	374732	sense	156	58	15.0906	5.0696	-1.57371	4.76779e-14
aal3269100	scaffold1579	181319	181346	antisense	3	67	0.2902	5.8562	4.33485	1.25209e-15		aal4380096	scaffold1751	50915	50943	sense	51	19	4.9335	1.6607	-1.57082	1.83357e-05
aal5843525	scaffold1256	147960	147986	antisense	3	67	0.2902	5.8562	4.33485	1.25209e-15		aal3360564	scaffold9447	39587	39613	sense	91	34	8.8029	2.9718	-1.56664	1.00988e-08
aal3034950	scaffold5720	65528	65554	sense	18	399	1.7412	34.8753	4.32405	7.66052e-87		aal2618228	scaffold14176	18599	18625	antisense	1684	634	162.901	55.4158	-1.55563	1.02947e-133
aal4943346	scaffold1256	152679	152704	antisense	1	22	0.0967	1.9229	4.31362	8.85383e-06		aal3714892	scaffold8815	20130	20155	antisense	46	18	4.4498	1.5733	-1.49995	8.48659e-05
aal4076099	scaffold5617	90103	90131	sense	5	109	0.4837	9.5273	4.29988	1.37543e-24		aal3407595	scaffold5457	122338	122365	antisense	35	14	3.3857	1.2237	-1.4682	0.00076108
aal5323242	scaffold2833	34921	34949	sense	9	196	0.8706	17.1317	4.29851	3.341e-43		aal3732064	scaffold922	3483	3509	antisense	376	151	36.3723	13.1984	-1.46248	1.28312e-28
aal3219178	scaffold10155	39889	39916	antisense	4	87	0.3869	7.6044	4.2968	7.45864e-20		aal3173160	scaffold13382	25768	25795	sense	179	72	17.3155	6.2933	-1.46018	2.15966e-14
aal5731804	scaffold3398	72524	72551	antisense	4	87	0.3869	7.6044	4.2968	7.45864e-20		aal3247768	scaffold3623	166344	166371	antisense	119	48	11.5114	4.1955	-1.45615	5.26127e-10
aal1423170	scaffold747	355179	355205	sense	12	261	1.1608	22.8131	4.29667	4.56762e-57		aal2618236	scaffold14176	18598	18625	antisense	178	72	17.2188	6.2933	-1.4521	3.25967e-14
aal3029958	scaffold5646	113188	113214	sense	1	21	0.0967	1.8355	4.24651	1.61826e-05		aal2365870	scaffold1534	6079	6104	sense	69	28	6.6747	2.4474	-1.44745	2.61711e-06
aal0769205	scaffold157	40963	40986	sense	2	42	0.1935	3.6711	4.24581	4.46499e-10		aal3982684	scaffold13930	41092	41117	sense	27	11	2.6118	0.9615	-1.44169	0.00362646
aal5321705	scaffold272	226717	226743	antisense	8	165	0.7739	14.4221	4.21999	3.76012e-36		aal4317110	scaffold1238	3104	3132	antisense	24	10	2.3216	0.8741	-1.40925	0.00709757
aal3149753	scaffold91	352550	352577	antisense	2	41	0.1935	3.5837	4.21104	8.13116e-10		aal3482082	scaffold5617	27031	27056	sense	1545	645	149.455	56.3773	-1.40653	6.65051e-106
aal3251332	scaffold6508	57590	57617	antisense	2	41	0.1935	3.5837	4.21104	8.13116e-10		aal3119128	scaffold7576	81107	81132	antisense	131	55	12.6723	4.8074	-1.39835	2.58444e-10
aal2740650	scaffold3168	101932	101959	sense	8	161	0.7739	14.0725	4.18459	4.08854e-35		aal4961080	scaffold922	29972	30000	antisense	121	51	11.7049	4.4577	-1.39274	1.39626e-09
aal3376144	scaffold7255	24620	24647	sense	1	20	0.0967	1.7481	4.17613	2.95269e-05		aal5082484	scaffold922	24978	25004	antisense	14	6	1.3543	0.5244	-1.36881	0.046273
aal4592122	scaffold559	254295	254318	sense	2	39	0.1935	3.4089	4.1389	2.68837e-09		aal5464325	scaffold1092	315773	315800	sense	662	284	64.0385	24.8235	-1.36723	1.63061e-44
aal3241169	scaffold3450	167386	167411	antisense	8	155	0.7739	13.548	4.12979	1.45339e-33		aal3492710	scaffold1534	5253	5276	sense	993	428	96.0577	37.4101	-1.36047	2.08601e-65
aal3247595	scaffold91	336117	336144	antisense	11	212	1.0641	18.5302	4.12217	2.29998e-45		aal4300340	scaffold1751	40584	40609	sense	134	58	12.9625	5.0696	-1.3544	4.37823e-10
aal0486849	scaffold433	354118	354142	antisense	1	19	0.0967	1.6607	4.10213	5.37739e-05		aal3670300	scaffold5783	76442	76469	sense	166	72	16.058	6.2933	-1.3514	4.01943e-12
aal2334807	scaffold103	574920	574947	sense	1	19	0.0967	1.6607	4.10213	5.37739e-05		aal3482092	scaffold5617	27031	27057	sense	334	145	32.3094	12.674	-1.35008	7.47397e-23
aal2750394	scaffold157	71028	71051	sense	1	19	0.0967	1.6607	4.10213	5.37739e-05		aal3134131	scaffold9447	32362	32389	sense	211	92	20.4111	8.0414	-1.34384	6.71323e-15
aal4344483	scaffold2646	210856	210881	sense	3	57	0.2902	4.9822	4.10166	4.96646e-13		aal4091630	scaffold13930	6740	6764	sense	306	134	29.6009	11.7125	-1.33759	8.63013e-21
aal4572748	scaffold15222	15171	15196	sense	3	57	0.2902	4.9822	4.10166	4.96646e-13		aal3463665	scaffold1256	135282	135307	antisense	171	76	16.5417	6.6429	-1.31622	5.25243e-12
aal5441152	scaffold2111	199689	199717	sense	3	57	0.2902	4.9822	4.10166	4.96646e-13		aal3776794	scaffold368	516873	516900	antisense	396	176	38.307	15.3836	-1.31621	7.8529e-26
aal5285073	scaffold4531	60669	60696	antisense	13	243	1.2576	21.2398	4.07803	2.02468e-51		aal3745881	scaffold1534	6208	6234	sense	47	21	4.5465	1.8355	-1.30858	0.0003394
aal4483835	scaffold4904	131639	131665	sense	12	223	1.1608	19.4917	4.06967	3.10274e-47		aal4313646	scaffold8815	7998	8022	antisense	145	65	14.0266	5.6814	-1.30385	2.90022e-10
aal5409891	scaffold4289	35510	35536	antisense	2	37	0.1935	3.234	4.06291	8.84945e-09		aal3087197	scaffold1256	164859	164886	antisense	40	18	3.8694	1.5733	-1.29832	0.00103149
aal5415618	scaffold1534	6086	6109	sense	2	37	0.1935	3.234	4.06291	8.84945e-09		aal1932095	scaffold1771	46878	46901	antisense	140	63	13.5429	5.5066	-1.2983	6.682e-10
aal4024582	scaffold2335	95695	95721	sense	1	18	0.0967	1.5733	4.02413	9.77321e-05		aal1364598	scaffold1256	135287	135310	antisense	20	9	1.9347	0.7867	-1.29822	0.0212722
aal5551171	scaffold8471	65590	65618	sense	1	18	0.0967	1.5733	4.02413	9.77321e-05		aal4300347	scaffold1751	40584	40612	sense	20	9	1.9347	0.7867	-1.29822	0.0212722
aal4130690	scaffold3450	129444	129470	sense	11	198	1.0641	17.3065	4.02361	9.15878e-42		aal5382729	scaffold1534	9330	9353	sense	51	23	4.9335	2.0104	-1.29513	0.000211543
aal4722599	scaffold783	261674	261701	sense	2	36	0.1935	3.1466	4.02339	1.60271e-08		aal2842993	scaffold7576	83958	83984	antisense	554	250	53.5911	21.8517	-1.29425	1.2964e-34
aal5724945	scaffold1256	149576	149605	antisense	3	53	0.2902	4.6326	3.9967	5.32379e-12		aal2725134	scaffold1256	136241	136266	antisense	42	19	4.0629	1.6607	-1.29072	0.00081173
aal3034946	scaffold5720	65528	65552	sense	5	88	0.4837	7.6918	3.99114	3.69876e-19		aal3353154	scaffold922	2451	2478	antisense	44	20	4.2563	1.7481	-1.28381	0.000639024
aal4943348	scaffold1256	152678	152704	antisense	4	70	0.3869	6.1185	3.98315	1.85801e-15		aal3528043	scaffold7576	62130	62155	antisense	92	42	8.8996	3.6711	-1.27753	7.96012e-07
aal4783400	scaffold9784	56935	56958	sense	2	35	0.1935	3.0592	3.98275	2.89896e-08		aal3823446	scaffold13930	35197	35222	sense	72	33	6.9649	2.8844	-1.27183	1.37575e-05
aal3705643	scaffold8087	49701	49726	antisense	5	87	0.4837	7.6044	3.97465	6.67111e-19		aal4307943	scaffold6521	70511	70537	sense	109	50	10.5441	4.3703	-1.27063	8.64528e-08
aal4877887	scaffold9350	16296	16323	antisense	3	52	0.2902	4.5451	3.96919	9.61174e-12		aal3924702	scaffold368	374707	374733	sense	124	57	11.9951	4.9822	-1.26759	1.19195e-08
aal2983129	scaffold747	335208	335235	antisense	38	655	3.6759	57.2514	3.96114	2.75797e-133		aal3087235	scaffold9447	33202	33229	sense	39	18	3.7727	1.5733	-1.2618	0.00153052
aal3174652	scaffold1911	59584	59610	sense	7	120	0.6771	10.4888	3.95334	1.62821e-25		aal3302029	scaffold4531	84268	84295	antisense	43	20	4.1596	1.7481	-1.25066	0.000943858
aal1705430	scaffold4106	77146	77173	sense	1	17	0.0967	1.4859	3.94168	0.000177226		aal5082488	scaffold922	24977	25004	antisense	60	28	5.8041	2.4474	-1.24582	9.54082e-05
aal3056629	scaffold2383	175097	175125	antisense	1	17	0.0967	1.4859	3.94168	0.000177226		aal4012505	scaffold1256	152702	152728	antisense	102	48	9.867	4.1955	-1.23377	4.21301e-07
aal4870174	scaffold22145	1326	1353	antisense	1	17	0.0967	1.4859	3.94168	0.000177226		aal4500309	scaffold91	340246	340269	antisense	720	341	69.6491	29.8057	-1.22452	6.45862e-41
aal1272747	scaffold17890	8879	8904	antisense	4	68	0.3869	5.9437	3.94133	6.03994e-15		aal4380088	scaffold1751	50915	50938	sense	92	44	8.8996	3.8459	-1.21042	2.23133e-06
aal5738234	scaffold5617	89906	89931	sense	21	356	2.0314	31.1168	3.93715	7.97082e-73		aal1138398	scaffold8296	50006	50032	antisense	117	56	11.318	4.8948	-1.2093	9.54264e-08
aal2031760	scaffold5617	90105	90133	sense	7	118	0.6771	10.314	3.92909	5.27571e-25		aal1574585	scaffold10560	16811	16834	antisense	25	12	2.4184	1.0489	-1.20518	0.0147981
aal1340068	scaffold5617	90087	90112	sense	10	168	0.9673	14.6843	3.92417	5.06358e-35		aal3977573	scaffold6434	111751	111777	antisense	25	12	2.4184	1.0489	-1.20518	0.0147981
aal4490116	scaffold272	223167	223192	antisense	12	201	1.1608	17.5687	3.91982	1.32518e-41		aal5628255	scaffold1534	6045	6072	sense	242	120	23.4098	10.4888	-1.15826	1.14372e-13
aal5734650	scaffold1256	131776	131804	antisense	3	50	0.2902	4.3703	3.91261	3.12401e-11		aal5775726	scaffold167	204549	204572	antisense	40	20	3.8694	1.7481	-1.14632	0.00292627
aal4680340	scaffold11308	11604	11630	sense	16	264	1.5478	23.0754	3.89806	5.45855e-54		aal2807452	scaffold1256	145549	145573	antisense	28	14	2.7086	1.2237	-1.1463	0.0130649
aal4696883	scaffold1302	68002	68029	sense	2	33	0.1935	2.8844	3.89787	9.4459e-08		aal3562795	scaffold13930	6935	6960	sense	82	41	7.9323	3.5837	-1.14629	1.90809e-05
aal5329490	scaffold1256	135871	135898	antisense	10	164	0.9673	14.3347	3.8894	5.28095e-34		aal4320751	scaffold9350	6031	6058	antisense	24	12	2.3216	1.0489	-1.14624	0.0217838
aal5705464	scaffold1534	4385	4411	sense	3	49	0.2902	4.2829	3.88347	5.62356e-11		aal4301378	scaffold1256	150754	150780	antisense	18	9	1.7412	0.7867	-1.1462	0.0477897
aal3952426	scaffold3450	167389	167416	antisense	8	130	0.7739	11.3629	3.87604	3.6985e-27		aal2619430	scaffold1256	150722	150750	antisense	179	91	17.3155	7.954	-1.12231	4.92034e-10
aal4936136	scaffold91	349973	349999	antisense	9	146	0.8706	12.7614	3.87363	2.50162e-30		aal0364918	scaffold1256	145549	145576	antisense	31	16	2.9988	1.3985	-1.10051	0.0114083
aal5913228	scaffold157	31272	31299	sense	5	81	0.4837	7.0799	3.87154	2.26717e-17		aal2987172	scaffold816	279223	279248	sense	141	73	13.6396	6.3807	-1.09601	6.14264e-08
aal3300731	scaffold8059	9943	9971	antisense	12	193	1.1608	16.8695	3.86123	1.43251e-39		aal3399780	scaffold1256	150562	150586	antisense	83	43	8.029	3.7585	-1.09506	3.38698e-05
aal4936133	scaffold91	349974	349999	antisense	13	209	1.2576	18.268	3.86057	9.86365e-43		aal4423453	scaffold1534	9020	9044	sense	27	14	2.6118	1.2237	-1.09379	0.0189483
aal2348156	scaffold5952	17159	17185	antisense	1	16	0.0967	1.3985	3.85422	0.000320583		aal4186280	scaffold13930	36401	36428	sense	44	23	4.2563	2.0104	-1.08212	0.00287287
aal5139178	scaffold922	5742	5767	antisense	1	16	0.0967	1.3985	3.85422	0.000320583		aal3802164	scaffold9447	45395	45423	sense	273	143	26.4086	12.4992	-1.07917	9.56422e-14
aal5037267	scaffold17010	4593	4620	sense	3	48	0.2902	4.1955	3.85372	1.01123e-10		aal3714742	scaffold1256	146684	146712	antisense	21	11	2.0314	0.9615	-1.07912	0.0412134
aal1322448	scaffold12173	35996	36020	sense	2	32	0.1935	2.797	3.85347	1.70135e-07		aal3223998	scaffold1256	133331	133355	antisense	448	236	43.3372	20.628	-1.071	2.44394e-21
aal3680315	scaffold8891	6102	6128	antisense	14	221	1.3543	19.3169	3.83424	7.03022e-45		aal3912219	scaffold1534	6046	6075	sense	783	413	75.7434	36.099	-1.06916	5.52388e-36
aal3866070	scaffold3450	133027	133054	sense	13	205	1.2576	17.9184	3.8327	1.01823e-41		aal3277395	scaffold1256	133787	133814	antisense	436	232	42.1764	20.2784	-1.05649	2.19874e-20
aal5247505	scaffold91	285373	285399	antisense	12	189	1.1608	16.5199	3.83101	1.47903e-38		aal4308150	scaffold13930	38775	38799	sense	22	12	2.1282	1.0489	-1.02076	0.0456937
aal0337494	scaffold8196	46715	46741	sense	3	47	0.2902	4.1081	3.82335	1.8164e-10		aal4725664	scaffold2792	152065	152088	antisense	22	12	2.1282	1.0489	-1.02076	0.0456937
aal1249905	scaffold13902	20560	20583	sense	4	61	0.3869	5.3318	3.78459	3.64859e-13		aal2330065	scaffold1256	133333	133362	antisense	60	33	5.8041	2.8844	-1.0088	0.000994985
aal5732053	scaffold298	417158	417185	antisense	5	75	0.4837	6.5555	3.76052	7.5203e-16		aal3492745	scaffold1534	5253	5281	sense	16831	9299	1628.14	812.795	-1.00227	0
aal3624037	scaffold6388	47983	48010	antisense	14	209	1.3543	18.268	3.7537	7.53329e-42
aal1108745	scaffold7403	5238	5262	antisense	4	59	0.3869	5.157	3.7365	1.16831e-12
aal5061832	scaffold2335	95698	95721	sense	3	44	0.2902	3.8459	3.7282	1.04528e-09
aal4400795	scaffold464	81760	81787	antisense	6	88	0.5804	7.6918	3.7282	2.81616e-18
aal5738242	scaffold5617	89906	89933	sense	35	508	3.3857	44.4026	3.71312	9.01242e-99
aal5457433	scaffold20029	5737	5762	sense	15	217	1.451	18.9673	3.70839	5.35672e-43
aal5248183	scaffold157	25317	25344	sense	6	86	0.5804	7.517	3.69504	8.96561e-18
aal4936140	scaffold91	349972	349999	antisense	32	456	3.0955	39.8575	3.68661	2.54069e-88
aal3247148	scaffold1645	419424	419450	sense	13	185	1.2576	16.1702	3.68459	1.11116e-36
aal5042766	scaffold91	303481	303506	antisense	10	142	0.9673	12.4117	3.68159	1.89553e-28
aal2084543	scaffold226423	40	63	sense	17	239	1.6445	20.8902	3.66711	8.34073e-47
aal1640265	scaffold3902	102719	102745	antisense	1	14	0.0967	1.2237	3.66159	0.00104006
aal3321702	scaffold14473	22433	22459	antisense	1	14	0.0967	1.2237	3.66159	0.00104006
aal3241922	scaffold13856	15289	15316	antisense	4	56	0.3869	4.8948	3.66122	6.64461e-12
aal4415303	scaffold13681	5801	5828	sense	4	56	0.3869	4.8948	3.66122	6.64461e-12
aal3220538	scaffold10441	52400	52428	antisense	3	42	0.2902	3.6711	3.66109	3.33541e-09
aal4996019	scaffold10	646792	646819	antisense	2	28	0.1935	2.4474	3.66084	1.76098e-06
aal5679567	scaffold6417	84294	84322	sense	2	28	0.1935	2.4474	3.66084	1.76098e-06
aal5738077	scaffold91	303484	303509	antisense	18	249	1.7412	21.7643	3.64381	1.84588e-48
aal2969037	scaffold1772	36655	36681	sense	7	96	0.6771	8.391	3.6314	1.90602e-19
aal5738172	scaffold5617	80006	80032	sense	41	560	3.9661	48.9477	3.62545	1.16216e-106
aal3654072	scaffold4531	73942	73968	antisense	11	150	1.0641	13.111	3.62307	1.30371e-29
aal0113553	scaffold3146	67365	67393	antisense	18	243	1.7412	21.2398	3.60862	5.77536e-47
aal2771479	scaffold426	218795	218822	antisense	11	148	1.0641	12.9362	3.60371	4.10716e-29
aal3710646	scaffold14176	24974	25002	antisense	5	67	0.4837	5.8562	3.59778	7.66713e-14
aal5503627	scaffold8901	38531	38555	sense	3	40	0.2902	3.4963	3.59071	1.05834e-08
aal4734876	scaffold2383	147775	147802	sense	1	13	0.0967	1.1363	3.55468	0.00186409
aal4950713	scaffold10	630647	630670	antisense	1	13	0.0967	1.1363	3.55468	0.00186409
aal5728102	scaffold20029	2661	2688	sense	2	26	0.1935	2.2726	3.55394	5.60067e-06
aal2975882	scaffold9642	38654	38681	sense	18	233	1.7412	20.3658	3.54799	1.75439e-44
aal3546270	scaffold4531	55621	55649	antisense	9	116	0.8706	10.1392	3.54179	8.5801e-23
aal1731924	scaffold1534	5248	5274	sense	7	90	0.6771	7.8666	3.5383	5.93806e-18
aal5738176	scaffold5617	80006	80034	sense	17	218	1.6445	19.0547	3.53443	1.39591e-41
aal3119815	scaffold2243	10479	10505	antisense	11	141	1.0641	12.3243	3.5338	2.24648e-27
aal3630331	scaffold7524	91355	91382	sense	25	319	2.4184	27.8827	3.52725	4.52628e-60
aal3181050	scaffold8471	65591	65617	sense	3	38	0.2902	3.3215	3.51672	3.33764e-08
aal4952926	scaffold1256	132801	132828	antisense	221	2784	21.3784	243.34	3.50875	0
aal4490120	scaffold272	223166	223192	antisense	18	226	1.7412	19.7539	3.50398	9.42327e-43
aal5469150	scaffold6521	70519	70546	sense	22	276	2.1282	24.1242	3.50278	7.09362e-52
aal5075298	scaffold13930	37273	37296	sense	2	25	0.1935	2.1852	3.49736	9.95491e-06
aal3506641	scaffold12514	23051	23076	antisense	12	149	1.1608	13.0236	3.48794	1.49494e-28
aal2688341	scaffold3450	134191	134216	sense	25	310	2.4184	27.0961	3.48596	7.506e-58
aal5245544	scaffold9949	48409	48436	antisense	4	49	0.3869	4.2829	3.46856	3.68679e-10
aal3402227	scaffold3450	129442	129469	sense	8	98	0.7739	8.5659	3.46839	3.87031e-19
aal3485510	scaffold14475	23528	23551	sense	5	61	0.4837	5.3318	3.46244	2.36435e-12
aal3623986	scaffold4531	73880	73907	antisense	40	484	3.8694	42.3048	3.45064	1.09629e-88
aal3680325	scaffold15001	21640	21666	antisense	10	120	0.9673	10.4888	3.43874	5.47026e-23
aal1964343	scaffold6521	84327	84352	sense	5	60	0.4837	5.2444	3.43859	4.17103e-12
aal4813855	scaffold889	29892	29919	antisense	2	24	0.1935	2.0978	3.43847	1.76515e-05
aal4485020	scaffold2335	99027	99054	sense	3	35	0.2902	3.0592	3.39804	1.84539e-07
aal1710541	scaffold4091	60108	60133	antisense	19	221	1.838	19.3169	3.39365	9.7242e-41
aal4761116	scaffold4377	132347	132373	antisense	6	68	0.5804	5.9437	3.35624	2.60366e-13
aal5823830	scaffold79	238041	238070	sense	16	181	1.5478	15.8206	3.35351	2.76269e-33
aal2876744	scaffold1429	154959	154986	sense	5	56	0.4837	4.8948	3.33907	3.99128e-11
aal4278019	scaffold13991	11575	11601	antisense	50	553	4.8367	48.3359	3.321	8.87028e-98
aal4749269	scaffold91	285379	285407	antisense	50	551	4.8367	48.1611	3.31577	2.70476e-97
aal4685998	scaffold157	24646	24672	sense	12	132	1.1608	11.5377	3.31316	2.15239e-24
aal3500112	scaffold958	342175	342201	sense	30	330	2.902	28.8442	3.31316	7.31968e-59
aal0962302	scaffold1534	3310	3334	sense	10	109	0.9673	9.5273	3.30003	2.6434e-20
aal5478230	scaffold91	285376	285402	antisense	12	130	1.1608	11.3629	3.29114	6.56843e-24
aal3282779	scaffold13747	17599	17626	antisense	47	506	4.5465	44.2278	3.28213	1.14032e-88
aal4130688	scaffold3450	129444	129469	sense	21	226	2.0314	19.7539	3.28159	1.93373e-40
aal5734652	scaffold1256	131775	131804	antisense	28	300	2.7086	26.222	3.27516	4.17336e-53
aal4952940	scaffold1256	134772	134798	antisense	240	2549	23.2164	222.8	3.26253	0
aal3874771	scaffold3450	176001	176028	antisense	28	297	2.7086	25.9598	3.26066	2.20509e-52
aal4936129	scaffold91	349975	349999	antisense	29	305	2.8053	26.659	3.2484	1.42542e-53
aal3491246	scaffold3450	128975	129003	sense	20	210	1.9347	18.3554	3.24602	2.54598e-37
aal2636358	scaffold13724	52869	52895	antisense	22	231	2.1282	20.1909	3.246	6.58157e-41
aal0145265	scaffold433	354120	354143	antisense	2	21	0.1935	1.8355	3.24577	9.6799e-05
aal5235358	scaffold8815	7991	8017	antisense	2	21	0.1935	1.8355	3.24577	9.6799e-05
aal4943349	scaffold1256	152677	152704	antisense	5	52	0.4837	4.5451	3.23213	3.73869e-10
aal4935810	scaffold5617	36741	36769	sense	26	263	2.5151	22.988	3.19219	1.11131e-45
aal2749691	scaffold2788	203853	203880	antisense	3	30	0.2902	2.6222	3.17566	3.06379e-06
aal3241174	scaffold3450	167384	167411	antisense	21	210	2.0314	18.3554	3.17566	1.34287e-36
aal2741151	scaffold54	424974	425001	antisense	8	80	0.7739	6.9925	3.17559	9.22263e-15
aal4952946	scaffold1256	134771	134798	antisense	586	5836	56.6866	510.105	3.16972	0
aal4283347	scaffold5617	90925	90951	sense	21	209	2.0314	18.268	3.16877	2.32621e-36
aal3121665	scaffold3450	180442	180468	antisense	16	159	1.5478	13.8977	3.16656	5.55711e-28
aal0796649	scaffold1893	90321	90347	antisense	20	198	1.9347	17.3065	3.16113	1.90345e-34
aal4854771	scaffold20162	7140	7166	sense	7	69	0.6771	6.0311	3.15498	7.87517e-13
aal5709750	scaffold13930	6649	6674	sense	3	29	0.2902	2.5348	3.12675	5.33582e-06
aal5761061	scaffold6201	11401	11428	antisense	3	29	0.2902	2.5348	3.12675	5.33582e-06
aal5738169	scaffold5617	80006	80031	sense	47	450	4.5465	39.333	3.11291	2.77019e-75
aal4754864	scaffold3168	101929	101956	sense	7	67	0.6771	5.8562	3.11252	2.36331e-12
aal4024584	scaffold2335	95695	95722	sense	2	19	0.1935	1.6607	3.10139	0.000296245
aal4952917	scaffold1256	132802	132828	antisense	2037	19274	197.049	1684.68	3.09585	0
aal5244189	scaffold157	59160	59186	sense	6	56	0.5804	4.8948	3.07613	2.03091e-10
aal4996017	scaffold10	646793	646819	antisense	12	112	1.1608	9.7895	3.07612	1.33505e-19
aal5457456	scaffold2979	34996	35021	antisense	8	74	0.7739	6.4681	3.06312	2.47339e-13
aal4743917	scaffold4531	73611	73638	antisense	24	220	2.3216	19.2295	3.05013	7.01999e-37
aal4564215	scaffold1256	150716	150743	antisense	25	229	2.4184	20.0161	3.04904	2.56932e-38
aal0846432	scaffold3814	153021	153046	antisense	12	109	1.1608	9.5273	3.03695	6.80918e-19
aal3300722	scaffold8059	9945	9971	antisense	49	445	4.74	38.896	3.03666	9.92917e-73
aal2876742	scaffold1429	154959	154985	sense	23	208	2.2249	18.1806	3.03059	9.72623e-35
aal2096464	scaffold5168	41160	41185	sense	2	18	0.1935	1.5733	3.02339	0.000515334
aal3952282	scaffold157	7665	7692	sense	2	18	0.1935	1.5733	3.02339	0.000515334
aal3624036	scaffold6388	47984	48010	antisense	22	197	2.1282	17.2191	3.0163	7.83822e-33
aal3524830	scaffold1708	150585	150610	antisense	15	134	1.451	11.7125	3.01293	9.36787e-23
aal4095954	scaffold2335	95812	95837	sense	13	115	1.2576	10.0518	2.99871	1.23684e-19
aal5317849	scaffold20029	2895	2921	sense	4	35	0.3869	3.0592	2.98312	9.04431e-07
aal2786810	scaffold958	342042	342069	sense	9	78	0.8706	6.8177	2.9692	1.30694e-13
aal4572746	scaffold15222	15171	15195	sense	11	95	1.0641	8.3036	2.9641	2.82667e-16
aal3300717	scaffold8059	9947	9971	antisense	33	281	3.1923	24.5613	2.94372	3.93081e-45
aal5100691	scaffold2792	138240	138266	antisense	4	34	0.3869	2.9718	2.9413	1.5549e-06
aal5310964	scaffold2867	50678	50704	antisense	9	76	0.8706	6.6429	2.93173	3.82504e-13
aal3351752	scaffold14475	23774	23797	sense	3	25	0.2902	2.1852	2.91265	4.76917e-05
aal5457458	scaffold2979	34995	35021	antisense	3	25	0.2902	2.1852	2.91265	4.76917e-05
aal3239964	scaffold10	646660	646686	antisense	110	903	10.6408	78.9282	2.89093	6.83221e-139
aal4673182	scaffold6521	53636	53662	sense	27	221	2.6118	19.3169	2.88675	3.86081e-35
aal2907574	scaffold1256	164545	164569	antisense	6	49	0.5804	4.2829	2.88347	8.93975e-09
aal3034959	scaffold5720	65528	65556	sense	8	65	0.7739	5.6814	2.87603	3.15518e-11
aal4564213	scaffold1256	150718	150743	antisense	10	80	0.9673	6.9925	2.85377	1.94865e-13
aal2031762	scaffold5617	90105	90134	sense	9	72	0.8706	6.2933	2.85373	3.22509e-12
aal2150746	scaffold2383	147773	147800	sense	2	16	0.1935	1.3985	2.85347	0.00153912
aal5256095	scaffold13471	5370	5397	sense	2	16	0.1935	1.3985	2.85347	0.00153912
aal4546504	scaffold9170	58278	58304	antisense	11	87	1.0641	7.6044	2.8372	2.00756e-14
aal3283245	scaffold13318	6414	6441	antisense	3	23	0.2902	2.0104	2.79236	0.000139743
aal4683014	scaffold17890	8948	8975	sense	13	99	1.2576	8.6533	2.78258	6.12717e-16
aal4344382	scaffold368	473860	473887	antisense	5	38	0.4837	3.3215	2.77965	7.55174e-07
aal5445631	scaffold568	201403	201427	antisense	35	264	3.3857	23.0754	2.76883	5.56683e-40
aal4809547	scaffold4040	137545	137571	antisense	24	181	2.3216	15.8206	2.76861	7.16525e-28
aal4013765	scaffold7979	59310	59336	antisense	37	279	3.5792	24.3865	2.76837	3.69125e-42
aal2688583	scaffold9642	29705	29728	sense	13	97	1.2576	8.4784	2.75312	1.7424e-15
aal3397579	scaffold1256	150554	150579	antisense	6	44	0.5804	3.8459	2.7282	1.25859e-07
aal2983005	scaffold2331	41910	41937	antisense	12	88	1.1608	7.6918	2.7282	4.7928e-14
aal5244191	scaffold157	59160	59187	sense	3	22	0.2902	1.9229	2.72816	0.000237803
aal5892135	scaffold5742	41677	41703	sense	3	22	0.2902	1.9229	2.72816	0.000237803
aal2860014	scaffold3450	134185	134213	sense	24	175	2.3216	15.2962	2.71998	1.61464e-26
aal3748874	scaffold9439	52595	52622	sense	46	330	4.4498	28.8442	2.69647	3.00286e-48
aal5042768	scaffold91	303479	303506	antisense	26	186	2.5151	16.2576	2.69243	8.33434e-28
aal4357098	scaffold5646	33033	33060	sense	13	93	1.2576	8.1288	2.69237	1.38951e-14
aal4673181	scaffold6521	53636	53661	sense	55	391	5.3204	34.176	2.68338	1.38808e-56
aal3564234	scaffold4495	131225	131252	sense	16	113	1.5478	9.877	2.67385	2.56298e-17
aal4544808	scaffold13930	38836	38860	sense	8	56	0.7739	4.8948	2.66103	3.54736e-09
aal3455763	scaffold9784	56929	56958	sense	5	35	0.4837	3.0592	2.66097	3.63813e-06
aal3497851	scaffold2111	199692	199720	sense	2	14	0.1935	1.2237	2.66084	0.00450316
aal3870768	scaffold1534	4491	4519	sense	21	146	2.0314	12.7614	2.65124	8.68595e-22
aal4201278	scaffold157	6971	6997	sense	6	41	0.5804	3.5837	2.62633	5.98093e-07
aal3536524	scaffold3450	179911	179938	antisense	128	872	12.3821	76.2186	2.62189	4.7355e-121
aal3861391	scaffold1256	163666	163692	antisense	5	34	0.4837	2.9718	2.61915	6.10821e-06
aal3999654	scaffold4531	99807	99835	antisense	4	27	0.3869	2.36	2.60875	6.35296e-05
aal1620897	scaffold5617	90107	90133	sense	9	60	0.8706	5.2444	2.5907	1.66798e-09
aal3046887	scaffold5235	38103	38130	antisense	17	113	1.6445	9.877	2.58642	9.4806e-17
aal2953102	scaffold9034	65175	65201	sense	28	185	2.7086	16.1702	2.57772	1.92051e-26
aal5457437	scaffold20029	5737	5763	sense	28	185	2.7086	16.1702	2.57772	1.92051e-26
aal3536523	scaffold3450	179912	179938	antisense	46	300	4.4498	26.222	2.55897	1.26824e-41
aal2747087	scaffold4855	118581	118609	sense	2	13	0.1935	1.1363	2.55394	0.00763232
aal5495802	scaffold368	344009	344035	sense	2	13	0.1935	1.1363	2.55394	0.00763232
aal4390245	scaffold5617	89907	89932	sense	173	1124	16.7351	98.2451	2.55351	4.98513e-151
aal4388840	scaffold7403	4734	4761	sense	10	64	0.9673	5.594	2.53184	7.75057e-10
aal5912139	scaffold922	11728	11754	antisense	16	102	1.5478	8.9155	2.5261	6.8765e-15
aal4936141	scaffold91	349971	349999	antisense	86	547	8.3192	47.8115	2.52284	2.09135e-73
aal4754632	scaffold8884	17490	17517	sense	3	19	0.2902	1.6607	2.51667	0.00114027
aal2750400	scaffold157	71028	71053	sense	4	25	0.3869	2.1852	2.49773	0.000177558
aal3490530	scaffold64	162903	162930	antisense	10	62	0.9673	5.4192	2.48604	2.11771e-09
aal3390298	scaffold9350	13559	13586	antisense	11	68	1.0641	5.9437	2.48173	3.56828e-10
aal0212802	scaffold4091	60128	60154	antisense	7	42	0.6771	3.6711	2.43877	1.24447e-06
aal4572745	scaffold15222	15171	15194	sense	3	18	0.2902	1.5733	2.43867	0.0019029
aal4325199	scaffold2508	115713	115739	antisense	11	66	1.0641	5.7688	2.43864	9.65597e-10
aal3270797	scaffold6366	18332	18358	antisense	8	48	0.7739	4.1955	2.43862	2.05786e-07
aal4761361	scaffold12435	26592	26618	sense	13	78	1.2576	6.8177	2.43861	2.76313e-11
aal0766617	scaffold932	294066	294092	sense	38	226	3.6759	19.7539	2.42597	6.07991e-30
aal4885307	scaffold157	31274	31299	sense	16	95	1.5478	8.3036	2.42352	2.23474e-13
aal1153130	scaffold10441	52037	52060	sense	7	41	0.6771	3.5837	2.40401	2.04667e-06
aal2828822	scaffold13724	25531	25558	antisense	7	41	0.6771	3.5837	2.40401	2.04667e-06
aal3402226	scaffold3450	129442	129468	sense	74	429	7.1584	37.4975	2.38909	1.74327e-54
aal3654075	scaffold4531	73940	73968	antisense	24	137	2.3216	11.9747	2.3668	3.17726e-18
aal4858720	scaffold1256	135284	135312	antisense	72	408	6.9649	35.6619	2.35621	4.43696e-51
aal4854773	scaffold20162	7140	7167	sense	37	209	3.5792	18.268	2.35161	7.39136e-27
aal4564214	scaffold1256	150717	150743	antisense	8	45	0.7739	3.9333	2.34552	9.05328e-07
aal2783958	scaffold8087	65333	65358	antisense	26	146	2.5151	12.7614	2.3431	4.05328e-19
aal3956439	scaffold3605	72316	72344	antisense	10	56	0.9673	4.8948	2.33921	4.10526e-08
aal4368097	scaffold1256	164395	164420	antisense	23	128	2.2249	11.1881	2.33015	7.86212e-17
aal4965197	scaffold8726	10803	10829	antisense	34	188	3.289	16.4325	2.32083	5.96029e-24
aal2865285	scaffold847	249507	249533	sense	60	331	5.8041	28.9316	2.3175	5.92036e-41
aal5716236	scaffold9447	47274	47300	sense	4	22	0.3869	1.9229	2.31325	0.00080165
aal4591432	scaffold5617	90063	90087	sense	41	225	3.9661	19.6665	2.30995	3.17951e-28
aal3936614	scaffold14176	17944	17970	antisense	68	373	6.578	32.6027	2.30927	9.25298e-46
aal4389771	scaffold91	303481	303508	antisense	825	4516	79.8063	394.729	2.30629	0
aal0197515	scaffold9642	30018	30046	sense	35	189	3.3857	16.5199	2.28668	1.13306e-23
aal3506640	scaffold12514	23052	23076	antisense	17	91	1.6445	7.954	2.27403	4.89107e-12
aal1801965	scaffold12052	31937	31962	antisense	40	214	3.8694	18.705	2.27324	1.97383e-26
aal5804422	scaffold8301	34555	34583	antisense	9	48	0.8706	4.1955	2.26876	6.46106e-07
aal3536086	scaffold656	150124	150150	antisense	34	180	3.289	15.7332	2.25809	2.70179e-22
aal3228309	scaffold20029	2524	2548	sense	23	121	2.2249	10.5762	2.24901	2.23135e-15
aal5410971	scaffold1256	150540	150563	antisense	13	68	1.2576	5.9437	2.24069	3.5547e-09
aal4329872	scaffold5617	90061	90086	sense	160	830	15.4776	72.5476	2.22875	1.27098e-95
aal5085705	scaffold1256	134549	134576	antisense	6	31	0.5804	2.7096	2.22296	8.85331e-05
aal1801966	scaffold12052	31936	31962	antisense	19	98	1.838	8.5659	2.22047	1.55402e-12
aal1964348	scaffold6521	84327	84354	sense	19	98	1.838	8.5659	2.22047	1.55402e-12
aal5761463	scaffold91	340245	340270	antisense	80	412	7.7388	36.0116	2.21828	4.79616e-48
aal3073180	scaffold1534	5660	5685	sense	7	36	0.6771	3.1466	2.21635	2.34406e-05
aal4543577	scaffold8941	2610	2636	antisense	7	36	0.6771	3.1466	2.21635	2.34406e-05
aal3654076	scaffold4531	73939	73968	antisense	39	197	3.7727	17.2191	2.19034	1.98846e-23
aal5729816	scaffold1256	132475	132501	antisense	20	101	1.9347	8.8281	2.18999	1.10052e-12
aal0486850	scaffold433	354117	354142	antisense	4	20	0.3869	1.7481	2.17576	0.00213174
aal4867538	scaffold14473	22429	22454	antisense	3	15	0.2902	1.3111	2.17566	0.00851232
aal2073329	scaffold5617	90108	90134	sense	20	100	1.9347	8.7407	2.17564	1.75601e-12
aal5232067	scaffold922	29692	29718	antisense	5	25	0.4837	2.1852	2.17558	0.00054742
aal4278020	scaffold13991	11574	11601	antisense	59	292	5.7074	25.5228	2.16088	1.85418e-33
aal2907577	scaffold1256	164544	164569	antisense	50	245	4.8367	21.4146	2.1465	4.27296e-28
aal0212801	scaffold4091	60129	60154	antisense	39	191	3.7727	16.6947	2.14572	3.20326e-22
aal4854769	scaffold20162	7140	7165	sense	19	93	1.838	8.1288	2.14491	1.60941e-11
aal3181052	scaffold8471	65591	65618	sense	22	107	2.1282	9.3525	2.13572	5.42005e-13
aal5457454	scaffold2979	34997	35021	antisense	10	48	0.9673	4.1955	2.11681	1.85835e-06
aal1797640	scaffold13902	20621	20644	sense	9	43	0.8706	3.7585	2.11008	6.8962e-06
aal3884265	scaffold14176	18551	18577	antisense	22	104	2.1282	9.0903	2.09469	2.15024e-12
aal4884277	scaffold19372	6106	6133	sense	7	33	0.6771	2.8844	2.09083	9.67733e-05
aal5543576	scaffold3450	180424	180451	antisense	7	33	0.6771	2.8844	2.09083	9.67733e-05
aal5772439	scaffold12052	31930	31956	antisense	14	66	1.3543	5.7688	2.09072	2.56795e-08
aal4368101	scaffold1256	164393	164420	antisense	19	89	1.838	7.7792	2.08149	1.01293e-10
aal3269050	scaffold10441	52403	52432	antisense	6	28	0.5804	2.4474	2.07613	0.000367282
aal4321527	scaffold20029	2662	2688	sense	9	42	0.8706	3.6711	2.07613	1.09629e-05
aal3268139	scaffold14475	14278	14304	sense	3	14	0.2902	1.2237	2.07613	0.0138182
aal3884267	scaffold14176	18550	18577	antisense	56	261	5.4172	22.8131	2.07424	1.24284e-28
aal5410977	scaffold1256	150538	150563	antisense	34	158	3.289	13.8103	2.07002	7.21548e-18
aal4632224	scaffold13930	6809	6834	sense	19	88	1.838	7.6918	2.06518	1.59715e-10
aal5705685	scaffold1534	3824	3852	sense	7	32	0.6771	2.797	2.04644	0.000153912
aal4878052	scaffold1534	4678	4702	sense	36	164	3.4825	14.3347	2.04132	3.43042e-18
aal4390030	scaffold5617	80007	80034	sense	443	2011	42.8535	175.775	2.03624	1.63203e-204
aal4952929	scaffold1256	132800	132828	antisense	1136	5120	109.891	447.522	2.02589	0
aal5591982	scaffold20029	3351	3378	sense	83	374	8.029	32.6901	2.02556	3.46627e-39
aal4564031	scaffold922	11621	11646	antisense	10	45	0.9673	3.9333	2.0237	7.38773e-06
aal4389762	scaffold91	303483	303508	antisense	56	250	5.4172	21.8517	2.01213	1.71239e-26
aal4390256	scaffold5617	89907	89933	sense	774	3414	74.8728	298.406	1.99476	0
aal3422193	scaffold14416	13043	13070	sense	22	97	2.1282	8.4784	1.99416	5.06263e-11
aal4858718	scaffold1256	135285	135312	antisense	42	185	4.0629	16.1702	1.99276	9.29776e-20
aal4556335	scaffold2090	172277	172303	antisense	8	35	0.7739	3.0592	1.98294	0.000102189
aal3914701	scaffold6543	18789	18816	sense	52	227	5.0302	19.8413	1.97982	1.0141e-23
aal3623976	scaffold4531	73882	73907	antisense	22	96	2.1282	8.391	1.97921	7.89532e-11
aal3666057	scaffold1802	55919	55947	antisense	3	13	0.2902	1.1363	1.96922	0.022235
aal4996447	scaffold15179	14752	14778	sense	3	13	0.2902	1.1363	1.96922	0.022235
aal3666336	scaffold1256	151944	151969	antisense	42	181	4.0629	15.8206	1.96122	5.41282e-19
aal2751216	scaffold9447	53843	53870	sense	27	115	2.6118	10.0518	1.94434	1.89629e-12
aal5497655	scaffold2979	88178	88203	antisense	4	17	0.3869	1.4859	1.9413	0.00879859
aal1620900	scaffold5617	90107	90134	sense	12	51	1.1608	4.4577	1.94118	3.29188e-06
aal1126255	scaffold230	492641	492667	sense	45	191	4.3531	16.6947	1.93928	1.08613e-19
aal4337323	scaffold105	608537	608563	antisense	21	89	2.0314	7.7792	1.93715	6.84441e-10
aal2919642	scaffold1256	146572	146596	antisense	43	182	4.1596	15.908	1.93524	8.77576e-19
aal4422641	scaffold1802	55425	55451	antisense	9	38	0.8706	3.3215	1.93175	6.74044e-05
aal3906924	scaffold1473	121762	121790	sense	5	21	0.4837	1.8355	1.92399	0.00355281
aal3319529	scaffold12173	36719	36746	antisense	13	54	1.2576	4.72	1.90811	2.18226e-06
aal0487634	scaffold1893	182158	182182	antisense	19	78	1.838	6.8177	1.89115	1.35932e-08
aal2919647	scaffold1256	146569	146596	antisense	32	130	3.0955	11.3629	1.87609	2.56716e-13
aal2907581	scaffold1256	164543	164569	antisense	39	157	3.7727	13.7229	1.86292	1.16683e-15
aal4858688	scaffold1256	135288	135312	antisense	43	173	4.1596	15.1214	1.86208	4.22085e-17
aal1466714	scaffold1256	145043	145068	antisense	10	40	0.9673	3.4963	1.85379	6.85433e-05
aal3378534	scaffold8815	20125	20149	antisense	19	76	1.838	6.6429	1.85368	3.22056e-08
aal3268140	scaffold14475	14278	14305	sense	5	20	0.4837	1.7481	1.8536	0.00557833
aal4390021	scaffold5617	80007	80032	sense	84	331	8.1257	28.9316	1.83208	1.0357e-30
aal4390016	scaffold5617	80007	80031	sense	11	43	1.0641	3.7585	1.82052	4.46029e-05
aal4556806	scaffold1534	8725	8751	sense	22	86	2.1282	7.517	1.82052	6.04583e-09
aal2645708	scaffold4531	73933	73961	antisense	33	129	3.1923	11.2755	1.82052	9.33828e-13
aal5857551	scaffold462	14797	14824	sense	21	82	2.0314	7.1673	1.81896	1.40152e-08
aal2738427	scaffold1256	147958	147984	antisense	9	35	0.8706	3.0592	1.81307	0.000251707
aal4544813	scaffold13930	38836	38863	sense	9	35	0.8706	3.0592	1.81307	0.000251707
aal5079795	scaffold157	7609	7636	sense	15	58	1.451	5.0696	1.80482	2.2352e-06
aal3836588	scaffold4531	58960	58988	antisense	6	23	0.5804	2.0104	1.79236	0.0035323
aal0543803	scaffold13902	20825	20848	sense	11	42	1.0641	3.6711	1.78658	6.84427e-05
aal3687578	scaffold5617	90086	90110	sense	25	95	2.4184	8.3036	1.77968	1.72193e-09
aal2851233	scaffold9642	28995	29019	sense	29	110	2.8053	9.6147	1.77709	9.21319e-11
aal4632217	scaffold13930	6809	6833	sense	9	34	0.8706	2.9718	1.77126	0.000386807
aal5517401	scaffold1256	150725	150751	antisense	9	34	0.8706	2.9718	1.77126	0.000386807
aal3270335	scaffold9350	25335	25360	antisense	41	154	3.9661	13.4606	1.76295	2.22994e-14
aal4973208	scaffold13930	35194	35222	sense	4	15	0.3869	1.3111	1.76075	0.0217522
aal5156047	scaffold1256	132287	132313	antisense	30	112	2.902	9.7895	1.75419	9.16023e-11
aal4390028	scaffold5617	80007	80033	sense	99	369	9.5768	32.2531	1.75182	4.03894e-32
aal1964347	scaffold6521	84327	84353	sense	10	37	0.9673	3.234	1.74128	0.00024811
aal4316915	scaffold5457	122529	122555	antisense	13	48	1.2576	4.1955	1.73817	2.85845e-05
aal4802792	scaffold11535	22949	22973	antisense	18	66	1.7412	5.7688	1.72819	9.38282e-07
aal5112966	scaffold13930	21249	21274	sense	6	22	0.5804	1.9229	1.72816	0.00544837
aal4858714	scaffold1256	135286	135312	antisense	13	47	1.2576	4.1081	1.7078	4.33261e-05
aal4741976	scaffold6986	86761	86787	antisense	7	25	0.6771	2.1852	1.69032	0.00342278
aal3687581	scaffold5617	90086	90112	sense	627	2228	60.6528	194.742	1.68292	3.01758e-175
aal3022342	scaffold13930	38354	38380	sense	35	124	3.3857	10.8384	1.67863	3.713e-11
aal3823216	scaffold130748	166	190	antisense	91	322	8.8029	28.145	1.67683	1.20326e-26
aal3334055	scaffold2859	174260	174287	antisense	17	60	1.6445	5.2444	1.67313	4.95446e-06
aal4001967	scaffold2792	138239	138262	antisense	137	483	13.2527	42.2174	1.67155	5.22334e-39
aal1731921	scaffold1534	5248	5272	sense	4	14	0.3869	1.2237	1.66122	0.0337154
aal4389769	scaffold91	303482	303508	antisense	102	356	9.867	31.1168	1.65701	7.82509e-29
aal3914148	scaffold1256	132545	132573	antisense	11	38	1.0641	3.3215	1.6422	0.000363058
aal4544810	scaffold13930	38836	38861	sense	13	44	1.2576	3.8459	1.61265	0.0001472
aal0328909	scaffold1256	147957	147983	antisense	8	27	0.7739	2.36	1.60857	0.00325542
aal4223888	scaffold7228	8288	8314	sense	27	91	2.6118	7.954	1.60664	4.18626e-08
aal4368866	scaffold6521	70513	70538	sense	25	84	2.4184	7.3422	1.60216	1.4858e-07
aal3226119	scaffold20029	3334	3360	sense	50	167	4.8367	14.5969	1.59357	1.29756e-13
aal4458718	scaffold157	84806	84830	sense	9	30	0.8706	2.6222	1.5907	0.00204401
aal2765891	scaffold4531	73936	73964	antisense	36	120	3.4825	10.4888	1.59065	3.82114e-10
aal5478300	scaffold157	70158	70182	sense	19	63	1.838	5.5066	1.58303	6.78288e-06
aal4007987	scaffold922	5797	5825	antisense	16	53	1.5478	4.6326	1.5816	3.82747e-05
aal5411348	scaffold13930	22760	22787	sense	10	33	0.9673	2.8844	1.57624	0.00128691
aal2919645	scaffold1256	146570	146596	antisense	42	138	4.0629	12.0621	1.5699	2.82857e-11
aal2977267	scaffold117	572749	572773	antisense	94	308	9.0931	26.9213	1.5659	2.56821e-23
aal4556808	scaffold1534	8725	8752	sense	12	39	1.1608	3.4089	1.55419	0.000513627
aal4591431	scaffold5617	90063	90086	sense	24	78	2.3216	6.8177	1.55417	7.41176e-07
aal4223890	scaffold7228	8288	8315	sense	8	26	0.7739	2.2726	1.55412	0.00488448
aal2857498	scaffold18846	5026	5053	sense	13	42	1.2576	3.6711	1.54554	0.000325423
aal5488156	scaffold9350	19961	19988	antisense	14	45	1.3543	3.9333	1.53819	0.000206519
aal4763296	scaffold13930	7126	7152	sense	10	32	0.9673	2.797	1.53184	0.00191537
aal4826856	scaffold6510	20468	20495	antisense	5	16	0.4837	1.3985	1.5317	0.0312293
aal4858674	scaffold1256	135289	135312	antisense	5	16	0.4837	1.3985	1.5317	0.0312293
aal5445637	scaffold568	201400	201427	antisense	72	230	6.9649	20.1035	1.52927	3.06917e-17
aal3898730	scaffold7576	53974	54002	antisense	47	150	4.5465	13.111	1.52795	1.00902e-11
aal5298377	scaffold1256	146877	146902	antisense	368	1168	35.5984	102.091	1.51997	2.34951e-80
aal4332662	scaffold1256	132475	132500	antisense	138	436	13.3494	38.1093	1.51337	7.28345e-31
aal2969778	scaffold922	28377	28403	antisense	9	28	0.8706	2.4474	1.49117	0.00453143
aal5288410	scaffold1256	145039	145066	antisense	45	140	4.3531	12.2369	1.49112	1.0768e-10
aal2633786	scaffold11535	20792	20818	antisense	29	90	2.8053	7.8666	1.48759	2.53931e-07
aal4332666	scaffold1256	132474	132500	antisense	586	1802	56.6866	157.507	1.47434	1.21905e-117
aal5502813	scaffold14176	21624	21651	antisense	36	110	3.4825	9.6147	1.46512	1.68292e-08
aal4970416	scaffold25397	1845	1872	antisense	7	21	0.6771	1.8355	1.43873	0.0174326
aal2485109	scaffold1256	146877	146901	antisense	9	27	0.8706	2.36	1.4387	0.0066786
aal0836303	scaffold2979	151014	151041	sense	14	42	1.3543	3.6711	1.43867	0.000651151
aal3785622	scaffold958	342217	342245	sense	13	39	1.2576	3.4089	1.43863	0.00103144
aal5769667	scaffold15802	9947	9973	sense	13	39	1.2576	3.4089	1.43863	0.00103144
aal0538071	scaffold3691	29313	29338	antisense	188	560	18.1862	48.9477	1.4284	4.24617e-36
aal2738429	scaffold1256	147957	147984	antisense	42	125	4.0629	10.9258	1.42716	3.60694e-09
aal1245379	scaffold3225	89976	89999	sense	19	56	1.838	4.8948	1.41311	9.69915e-05
aal5245692	scaffold3931	74678	74704	antisense	31	91	2.9988	7.954	1.4073	6.57146e-07
aal3334065	scaffold121	607502	607527	antisense	226	663	21.8621	57.9506	1.40639	1.70773e-41
aal0538075	scaffold3691	29311	29338	antisense	140	408	13.5429	35.6619	1.39685	6.62215e-26
aal5773140	scaffold12884	26167	26192	sense	35	101	3.3857	8.8281	1.38265	2.29642e-07
aal4390234	scaffold5617	89907	89931	sense	41	118	3.9661	10.314	1.37881	2.33734e-08
aal3963095	scaffold1256	148570	148598	antisense	16	46	1.5478	4.0207	1.37723	0.000545836
aal5922180	scaffold6843	41760	41785	sense	66	189	6.3845	16.5199	1.37156	1.7483e-12
aal3623985	scaffold4531	73881	73907	antisense	80	229	7.7388	20.0161	1.37098	8.12956e-15
aal4094297	scaffold11985	31528	31555	sense	14	40	1.3543	3.4963	1.36828	0.00136566
aal4950488	scaffold14176	16490	16516	antisense	14	40	1.3543	3.4963	1.36828	0.00136566
aal5247800	scaffold1256	133543	133568	antisense	30	85	2.902	7.4296	1.35624	2.9829e-06
aal0457947	scaffold1256	145547	145572	antisense	6	17	0.5804	1.4859	1.35622	0.042023
aal4460244	scaffold1534	6691	6717	sense	6	17	0.5804	1.4859	1.35622	0.042023
aal5696355	scaffold1256	145547	145570	antisense	17	48	1.6445	4.1955	1.35119	0.00049668
aal4020668	scaffold1256	135601	135627	antisense	26	73	2.5151	6.3807	1.3431	1.76393e-05
aal5296393	scaffold1534	5255	5283	sense	20	56	1.9347	4.8948	1.33914	0.000182282
aal4632228	scaffold13930	6809	6835	sense	27	75	2.6118	6.5555	1.32766	1.60452e-05
aal2919644	scaffold1256	146571	146596	antisense	62	171	5.9976	14.9465	1.31735	7.85885e-11
aal0246603	scaffold14475	23525	23551	sense	20	55	1.9347	4.8074	1.31315	0.000259347
aal5724939	scaffold1256	149581	149605	antisense	11	30	1.0641	2.6222	1.30114	0.00791766
aal5470810	scaffold1256	132482	132507	antisense	7	19	0.6771	1.6607	1.29435	0.0373754
aal3438480	scaffold2792	141799	141824	antisense	14	38	1.3543	3.3215	1.29429	0.00280268
aal5296383	scaffold1534	5255	5280	sense	26	70	2.5151	6.1185	1.28256	4.99492e-05
aal0538074	scaffold3691	29312	29338	antisense	28	75	2.7086	6.5555	1.27516	2.89222e-05
aal5296389	scaffold1534	5255	5281	sense	45	120	4.3531	10.4888	1.26873	1.26299e-07
aal3232533	scaffold105	536824	536849	sense	49	130	4.74	11.3629	1.26137	4.32506e-08
aal5415646	scaffold1534	6086	6112	sense	138	363	13.3494	31.7286	1.24901	8.37472e-20
aal3732574	scaffold1256	135028	135055	antisense	69	181	6.6747	15.8206	1.24503	1.50046e-10
aal4740883	scaffold19017	3767	3793	antisense	29	76	2.8053	6.6429	1.24366	3.64672e-05
aal3283861	scaffold4531	73869	73896	antisense	31	81	2.9988	7.0799	1.23934	2.10991e-05
aal2485110	scaffold1256	146876	146901	antisense	86	224	8.3192	19.5791	1.2348	1.39894e-12
aal5113713	scaffold1256	148011	148039	antisense	10	26	0.9673	2.2726	1.23231	0.018123
aal2272917	scaffold1256	132802	132827	antisense	35	91	3.3857	7.954	1.23223	7.08955e-06
aal3334067	scaffold121	607501	607527	antisense	362	932	35.018	81.463	1.21805	1.54844e-46
aal2875497	scaffold7255	61729	61756	sense	14	36	1.3543	3.1466	1.21625	0.00561861
aal0413683	scaffold7979	58750	58777	antisense	23	59	2.2249	5.157	1.21279	0.00037208
aal2708718	scaffold2090	172482	172510	antisense	16	41	1.5478	3.5837	1.21123	0.00316311
aal3334068	scaffold121	607500	607527	antisense	855	2189	82.7083	191.333	1.20998	8.56271e-106
aal5415625	scaffold1534	6086	6111	sense	495	1264	47.8838	110.482	1.2062	1.44528e-61
aal4332668	scaffold1256	132473	132500	antisense	80	204	7.7388	17.831	1.20421	3.42962e-11
aal3749752	scaffold16399	11833	11860	antisense	35	89	3.3857	7.7792	1.20017	1.36356e-05
aal4346129	scaffold3450	121955	121983	sense	78	198	7.5453	17.3065	1.19766	8.02724e-11
aal5543574	scaffold3450	180425	180451	antisense	43	108	4.1596	9.4399	1.18233	2.13182e-06
aal5656146	scaffold1534	2404	2431	sense	30	75	2.902	6.5555	1.17566	8.72592e-05
aal3997802	scaffold157	48815	48842	sense	12	30	1.1608	2.6222	1.17566	0.014152
aal2751217	scaffold9447	53843	53871	sense	20	50	1.9347	4.3703	1.17562	0.00141589
aal1802049	scaffold12968	34940	34965	antisense	31	76	2.9988	6.6429	1.14743	0.000106866
aal4307944	scaffold6521	70511	70538	sense	31	76	2.9988	6.6429	1.14743	0.000106866
aal5495803	scaffold368	344009	344036	sense	31	76	2.9988	6.6429	1.14743	0.000106866
aal3999652	scaffold4531	99808	99835	antisense	78	189	7.5453	16.5199	1.13055	1.3195e-09
aal1408107	scaffold5617	90090	90116	sense	58	140	5.6106	12.2369	1.12501	2.05906e-07
aal3714823	scaffold157	42539	42566	sense	10	24	0.9673	2.0978	1.11684	0.0360432
aal5298378	scaffold1256	146876	146902	antisense	4319	10356	417.798	905.184	1.11541	0
aal3936612	scaffold14176	17945	17970	antisense	29	69	2.8053	6.0311	1.10427	0.000347335
aal4772769	scaffold15127	8682	8708	antisense	19	45	1.838	3.9333	1.0976	0.00420568
aal3321709	scaffold14473	22432	22459	antisense	33	78	3.1923	6.8177	1.09469	0.000156582
aal2717238	scaffold20029	4125	4151	sense	14	33	1.3543	2.8844	1.09072	0.0151981
aal4329869	scaffold5617	90061	90085	sense	846	1986	81.8377	173.59	1.08484	4.53368e-81
aal3688492	scaffold1256	145044	145072	antisense	12	28	1.1608	2.4474	1.07613	0.0274447
aal3665999	scaffold3450	180431	180455	antisense	40	93	3.8694	8.1288	1.07093	4.90838e-05
aal0538070	scaffold3691	29314	29338	antisense	70	162	6.7714	14.1599	1.06429	9.03302e-08
aal5486876	scaffold922	5516	5539	antisense	13	30	1.2576	2.6222	1.0601	0.0239404
aal4556802	scaffold1534	8725	8750	sense	62	142	5.9976	12.4117	1.04924	7.63967e-07
aal5398542	scaffold1534	6193	6219	sense	32	73	3.0955	6.3807	1.04354	0.00043805
aal5229137	scaffold157	84802	84827	sense	18	41	1.7412	3.5837	1.04137	0.00893121
aal4908500	scaffold11535	20673	20699	antisense	11	25	1.0641	2.1852	1.03813	0.043505
aal3692123	scaffold1256	132797	132824	antisense	125	284	12.0919	24.8235	1.03767	3.83644e-12
aal5247798	scaffold1256	133544	133568	antisense	91	206	8.8029	18.0058	1.03241	3.99769e-09
aal4858704	scaffold1256	135287	135312	antisense	140	316	13.5429	27.6205	1.0282	3.58051e-13
aal2981035	scaffold15151	7711	7736	sense	12	27	1.1608	2.36	1.02367	0.0377575
aal4358961	scaffold5783	100224	100249	sense	66	148	6.3845	12.9362	1.01877	8.2999e-07
aal4358959	scaffold5783	100224	100248	sense	25	56	2.4184	4.8948	1.0172	0.00262344
aal5543572	scaffold3450	180426	180451	antisense	43	96	4.1596	8.391	1.0124	8.12887e-05
aal4409963	scaffold1256	145082	145109	antisense	13	29	1.2576	2.5348	1.0112	0.0327849
