# Supplementary material for: Developmental piRNA profiles of the invasive vector mosquito Aedes albopictus
Source: Parasit Vectors. 2016 Sep 29;9:524. doi: 10.1186/s13071-016-1815-8 (PMC5041409; doi:10.1186/s13071-016-1815-8)
Supplement: Additional file 15: Table S10. — Sex-bias piRNA loci in the genome. (XLS 40 kb) [file 13071_2016_1815_MOESM15_ESM.xls]

## Sheet: Sheet1
Table S10. Sex-bias piRNA loci in the genome
Genome Location			Strand	Male		Female
				Numberof piRNAs	Total reads	Numberof piRNAs	Total reads
Intergenic			N	133	53459	398	811978
Repeat squence	DNA transposon		sense	0	0	1	212
			antisense	13	3113	32	49570
	LINE	LINE/I	sense	0	0	0	0
			antisense	6	2599	13	2510
		LINE/L2	sense	0	0	1	68
			antisense	0	0	0	0
		LINE/LOA	sense	2	645	4	2450
			antisense	0	0	1	36
		LINE/R1	sense	0	0	6	695
			antisense	10	17783	20	15121
		LINE/RTE-BovB	sense	0	0	6	762
			antisense	4	4234	3	479
		LINE/CR	sense	0	0	0	0
			antisense	0	0	4	609
		LINE total		22	25261	58	22730
	LTR	LTR/Copia	sense	0	0	2	215
			antisense	0	0	1	33
		LTR/Gypsy	sense	1	181	8	2117
			antisense	56	22698	57	6506
		LTR/Pao	sense	0	0	0	0
			antisense	1	44	11	1762
		LTR	sense	7	6106	19	2612
			antisense	7	885	17	1913
		LTR total		72	29914	115	15158
	RC/Helitron		sense	0	0	0	0
			antisense	0	0	1	267
	Total Repeat seqence			107	58288	207	87937
Gene		Exon	sense	6	1184	8	1096
			antisense	3	123	19	3110
		Intron	sense	14	2309	19	1273
			antisense	0	0	0	0
	Gene total			23	3616	46	5479
Unknown			N	1	39	5	743
Note:N means no statistics
