# Supplementary material for: Developmental piRNA profiles of the invasive vector mosquito Aedes albopictus
Source: Parasit Vectors. 2016 Sep 29;9:524. doi: 10.1186/s13071-016-1815-8 (PMC5041409; doi:10.1186/s13071-016-1815-8)
Supplement: Additional file 16: Table S11. — Candidates of upregulated piRNAs in blood-fed adult female. (XLS 209 kb) [file 13071_2016_1815_MOESM16_ESM.xls]

## Sheet: Sheet1
Table S11. Candidates of upregulated piRNAs in blood-fed adult female
Upregulated piRNAs in sugar-fed adult female												Upregulated piRNAs in blood-fed adult female
piRNA ID	location	Start	End	Strand	Sugar-fed reads	Blood-fed reads	Sugar-fed-TPM	Blood-fed-TPM	log2 Ratio(F/M)	P-value		piRNA ID	location	Start	End	Strand	Sugar-fed reads	Blood-fed reads	Sugar-fed-TPM	Blood-fed-TPM	log2 Ratio(F/M)	P-value
aal3108261	scaffold6497	9366	9395	antisense	1161	0	114.056	0.01	-13.4775	0		aal5488156	scaffold9350	19961	19988	antisense	20	45	1.9648	3.9333	1.00136	0.00822898
aal3178311	scaffold2383	147771	147800	sense	752	0	73.8758	0.01	-12.8509	9.20894e-247		aal4975308	scaffold1256	133355	133381	antisense	33	75	3.2419	6.5555	1.01587	0.00052011
aal2692414	scaffold2282	184142	184171	antisense	569	0	55.8981	0.01	-12.4486	6.77528e-187		aal2983129	scaffold747	335208	335235	antisense	287	655	28.1946	57.2514	1.02189	3.1499e-25
aal2749694	scaffold2788	203851	203880	antisense	469	0	46.0742	0.01	-12.1697	3.50736e-154		aal4130688	scaffold3450	129444	129469	sense	99	226	9.7257	19.7539	1.02226	1.1509e-09
aal3318650	scaffold5550	58276	58304	antisense	309	0	30.3559	0.01	-11.5678	7.7173e-102		aal5298363	scaffold1256	146879	146902	antisense	36	83	3.5366	7.2548	1.03657	0.000203864
aal3376147	scaffold7255	24620	24648	sense	294	0	28.8823	0.01	-11.496	6.23122e-97		aal3802164	scaffold9447	45395	45423	sense	62	143	6.0908	12.4992	1.03713	9.98439e-07
aal5211595	scaffold9447	32438	32467	sense	231	0	22.6932	0.01	-11.148	2.53762e-76		aal3174652	scaffold1911	59584	59610	sense	52	120	5.1084	10.4888	1.03791	7.44724e-06
aal2629669	scaffold6262	8887	8916	antisense	197	0	19.3531	0.01	-10.9183	3.3667e-65		aal2677995	scaffold91	313418	313441	antisense	39	90	3.8313	7.8666	1.03791	0.000107129
aal5421218	scaffold3931	78402	78431	antisense	143	0	14.0482	0.01	-10.4562	1.55881e-47		aal5761463	scaffold91	340245	340270	antisense	178	412	17.4866	36.0116	1.04221	6.30492e-17
aal3318644	scaffold5550	58279	58304	antisense	121	0	11.8869	0.01	-10.2152	2.45406e-40		aal4808650	scaffold1492	48063	48089	antisense	50	118	4.912	10.314	1.07022	5.23811e-06
aal3103895	scaffold157	48818	48847	sense	86	0	8.4486	0.01	-9.72257	6.91518e-29		aal4186964	scaffold4128	164537	164563	antisense	11	26	1.0806	2.2726	1.07251	0.0353595
aal4984328	scaffold2979	169973	170002	antisense	75	0	7.3679	0.01	-9.52511	2.74378e-25		aal3064755	scaffold7576	80340	80366	antisense	201	477	19.7461	41.693	1.07824	2.27475e-20
aal4717086	scaffold119	31501	31529	sense	30	0	2.9472	0.01	-8.2032	1.44435e-10		aal3282779	scaffold13747	17599	17626	antisense	212	506	20.8267	44.2278	1.08652	9.20656e-22
aal3932045	scaffold9350	10327	10355	antisense	29	0	2.8489	0.01	-8.15426	3.06771e-10		aal4573322	scaffold922	5654	5681	antisense	16	39	1.5718	3.4089	1.11689	0.00729688
aal0237632	scaffold1534	6296	6325	sense	231	1	22.6932	0.0874	-8.02041	3.14078e-74		aal4544810	scaffold13930	38836	38861	sense	18	44	1.7683	3.8459	1.12096	0.0041951
aal3465349	scaffold14416	7297	7326	sense	213	1	20.9249	0.0874	-7.90337	2.24278e-68		aal5705464	scaffold1534	4385	4411	sense	20	49	1.9648	4.2829	1.12421	0.00242426
aal1457289	scaffold5550	50010	50035	sense	23	0	2.2595	0.01	-7.81986	2.81616e-08		aal3241174	scaffold3450	167384	167411	antisense	85	210	8.3503	18.3554	1.1363	1.64639e-10
aal3159740	scaffold7576	80342	80371	antisense	198	1	19.4514	0.0874	-7.79803	1.68508e-63		aal5415646	scaffold1534	6086	6112	sense	146	363	14.3429	31.7286	1.14545	2.51978e-17
aal5696369	scaffold1256	145541	145570	antisense	21	0	2.063	0.01	-7.6886	1.27039e-07		aal4306955	scaffold1256	149576	149604	antisense	90	224	8.8415	19.5791	1.14695	2.90488e-11
aal3299471	scaffold11276	39875	39904	sense	19	0	1.8665	0.01	-7.54419	5.73085e-07		aal5435192	scaffold9017	22314	22340	sense	101	252	9.9222	22.0265	1.15051	1.50126e-12
aal5016557	scaffold17890	8432	8461	sense	486	3	47.7442	0.2622	-7.50851	2.79602e-153		aal5738172	scaffold5617	80006	80032	sense	222	560	21.8091	48.9477	1.16631	1.33403e-26
aal2749523	scaffold11308	11735	11764	sense	1032	8	101.383	0.6993	-7.17969	4.77267413882644E-321		aal1352680	scaffold13747	17637	17664	antisense	1550	3952	152.271	345.431	1.18176	6.37308e-181
aal5318583	scaffold8365	12294	12319	antisense	14	0	1.3753	0.01	-7.1036	2.47698e-05		aal2783958	scaffold8087	65333	65358	antisense	57	146	5.5996	12.7614	1.18839	3.47725e-08
aal4328471	scaffold8365	8445	8472	antisense	13	0	1.2771	0.01	-6.99673	5.26093e-05		aal0212786	scaffold4091	60130	60154	antisense	30	77	2.9472	6.7303	1.19133	6.36879e-05
aal4693461	scaffold6521	79391	79420	sense	113	1	11.101	0.0874	-6.98884	6.23238e-36		aal2787134	scaffold285	300377	300404	antisense	52	134	5.1084	11.7125	1.19711	1.08041e-07
aal1731928	scaffold1534	5248	5276	sense	105	1	10.3151	0.0874	-6.88291	2.40278e-33		aal0487634	scaffold1893	182158	182182	antisense	30	78	2.9472	6.8177	1.20994	4.61146e-05
aal2677588	scaffold1534	6295	6323	sense	105	1	10.3151	0.0874	-6.88291	2.40278e-33		aal5178879	scaffold8941	2549	2573	antisense	36	94	3.5366	8.2162	1.21611	6.90353e-06
aal3688493	scaffold1256	145043	145072	antisense	180	2	17.683	0.1748	-6.66051	5.77472e-56		aal3284160	scaffold9251	46941	46964	sense	61	160	5.9926	13.9851	1.22264	3.48863e-09
aal4300348	scaffold1751	40584	40613	sense	178	2	17.4866	0.1748	-6.6444	2.54852e-55		aal3936612	scaffold14176	17945	17970	antisense	26	69	2.5542	6.0311	1.23955	9.55724e-05
aal3785622	scaffold958	342217	342245	sense	3461	39	340.006	3.4089	-6.64011	0		aal5738169	scaffold5617	80006	80031	sense	169	450	16.6024	39.333	1.24435	7.66908e-24
aal3078829	scaffold997	123492	123521	sense	265	3	26.0334	0.2622	-6.63355	9.18422e-82		aal1627229	scaffold1256	133547	133573	antisense	344	916	33.7943	80.0645	1.24438	7.52434e-47
aal2618162	scaffold14176	17322	17351	antisense	501	6	49.2178	0.5244	-6.55237	6.13316e-153		aal4091625	scaffold13930	6740	6763	sense	27	72	2.6525	6.2933	1.24646	6.21827e-05
aal4600761	scaffold31	519037	519065	sense	416	5	40.8675	0.437	-6.54718	3.49233e-127		aal2666157	scaffold3814	152574	152602	sense	57	152	5.5996	13.2858	1.24649	5.10296e-09
aal3225439	scaffold13285	32791	32820	sense	222	3	21.8091	0.2622	-6.37812	6.35422e-68		aal4358959	scaffold5783	100224	100248	sense	21	56	2.063	4.8948	1.24651	0.000426456
aal3855932	scaffold1534	7734	7763	sense	66	1	6.4838	0.0874	-6.21306	8.79768e-21		aal3565786	scaffold8815	19006	19032	antisense	14	38	1.3753	3.3215	1.27209	0.00335222
aal2837154	scaffold1256	145551	145579	antisense	59	1	5.7961	0.0874	-6.05131	1.54105e-18		aal2861005	scaffold13930	13651	13678	sense	24	66	2.3577	5.7688	1.29089	8.26836e-05
aal0514333	scaffold854	217887	217913	sense	98	2	9.6274	0.1748	-5.78337	1.18123e-29		aal3714826	scaffold157	42539	42567	sense	42	116	4.126	10.1392	1.29713	1.44979e-07
aal3065449	scaffold71	56057	56086	sense	48	1	4.7155	0.0874	-5.75363	5.02775e-15		aal2969778	scaffold922	28377	28403	antisense	10	28	0.9824	2.4474	1.31687	0.0101202
aal4189216	scaffold11276	27719	27748	sense	48	1	4.7155	0.0874	-5.75363	5.02775e-15		aal5018718	scaffold844	324991	325014	antisense	17	48	1.6701	4.1955	1.32891	0.000623528
aal4955701	scaffold1256	150372	150400	antisense	234	5	22.988	0.437	-5.7171	7.12688e-69		aal3111504	scaffold1256	164271	164298	antisense	12	34	1.1789	2.9718	1.3339	0.00406912
aal4024584	scaffold2335	95695	95722	sense	887	19	87.1381	1.6607	-5.71344	3.8367e-257		aal3449281	scaffold1534	6116	6142	sense	6	17	0.5894	1.4859	1.33402	0.0459362
aal3017731	scaffold1256	150662	150691	antisense	223	5	21.9073	0.437	-5.64763	2.23404e-65		aal2688341	scaffold3450	134191	134216	sense	109	310	10.7081	27.0961	1.33938	9.55695e-19
aal3269050	scaffold10441	52403	52432	antisense	1046	28	102.758	2.4474	-5.39186	1.98327e-295		aal5591086	scaffold13232	29811	29834	sense	7	20	0.6877	1.7481	1.34594	0.0284305
aal4110624	scaffold1256	145069	145098	antisense	104	3	10.2169	0.2622	-5.28415	2.77341e-30		aal4743917	scaffold4531	73611	73638	antisense	77	220	7.5644	19.2295	1.34602	8.05925e-14
aal3876180	scaffold13930	6800	6829	sense	34	1	3.3401	0.0874	-5.25611	1.38553e-10		aal5503159	scaffold6508	39175	39198	sense	22	63	2.1613	5.5066	1.34926	6.9769e-05
aal3841603	scaffold382	288826	288855	sense	227	7	22.3003	0.6118	-5.18786	4.42571e-64		aal2907574	scaffold1256	164545	164569	antisense	17	49	1.6701	4.2829	1.35865	0.000437504
aal3497851	scaffold2111	199692	199720	sense	452	14	44.4041	1.2237	-5.18137	3.92094e-126		aal2619427	scaffold1256	150723	150750	antisense	9	26	0.8842	2.2726	1.3619	0.011138
aal4440384	scaffold368	374702	374731	sense	129	4	12.6728	0.3496	-5.17989	6.13233e-37		aal2874156	scaffold20029	2491	2519	sense	9	26	0.8842	2.2726	1.3619	0.011138
aal2738433	scaffold1256	147955	147984	antisense	159	5	15.62	0.437	-5.15962	3.71805e-45		aal3688490	scaffold1256	145045	145072	antisense	45	130	4.4208	11.3629	1.36195	7.36369e-09
aal3288430	scaffold157	48822	48850	sense	91	3	8.9398	0.2622	-5.0915	3.37756e-26		aal2907581	scaffold1256	164543	164569	antisense	54	157	5.3049	13.7229	1.37119	1.6332e-10
aal5110508	scaffold9017	36221	36249	sense	674	23	66.2132	2.0104	-5.04156	9.42611e-185		aal2703977	scaffold91	361662	361685	antisense	22	64	2.1613	5.594	1.37198	4.90067e-05
aal3508971	scaffold9447	44280	44309	sense	139	5	13.6552	0.437	-4.96567	6.76978e-39		aal2084798	scaffold1256	133549	133572	antisense	15	44	1.4736	3.8459	1.38398	0.000740107
aal3906924	scaffold1473	121762	121790	sense	552	21	54.228	1.8355	-4.88479	4.68563e-149		aal3506640	scaffold12514	23052	23076	antisense	31	91	3.0454	7.954	1.38505	1.00759e-06
aal4024582	scaffold2335	95695	95721	sense	473	18	46.4671	1.5733	-4.88434	6.14352e-128		aal5734650	scaffold1256	131776	131804	antisense	17	50	1.6701	4.3703	1.3878	0.000305595
aal0077407	scaffold14176	17322	17350	antisense	50	2	4.912	0.1748	-4.81253	1.65259e-14		aal5724945	scaffold1256	149576	149605	antisense	18	53	1.7683	4.6326	1.38946	0.000196835
aal4717087	scaffold119	31501	31530	sense	25	1	2.456	0.0874	-4.81253	9.2134e-08		aal5478230	scaffold91	285376	285402	antisense	44	130	4.3225	11.3629	1.39439	3.9466e-09
aal2503611	scaffold3902	102719	102747	antisense	223	9	21.9073	0.7867	-4.79945	1.69092e-60		aal4206737	scaffold14176	17392	17418	antisense	50	148	4.912	12.9362	1.39703	3.10648e-10
aal5430063	scaffold8168	37977	38005	sense	222	9	21.8091	0.7867	-4.79297	3.45324e-60		aal3571790	scaffold368	346080	346105	sense	7	21	0.6877	1.8355	1.41632	0.0194591
aal3962661	scaffold1256	152259	152288	antisense	49	2	4.8137	0.1748	-4.78337	3.3798e-14		aal4186278	scaffold13930	36401	36426	sense	15	45	1.4736	3.9333	1.4164	0.000513843
aal2150746	scaffold2383	147773	147800	sense	390	16	38.3133	1.3985	-4.77589	1.93145e-104		aal5445631	scaffold568	201403	201427	antisense	88	264	8.645	23.0754	1.41642	1.76411e-17
aal3524834	scaffold1708	150582	150610	antisense	219	9	21.5144	0.7867	-4.77335	2.93824e-59		aal1801965	scaffold12052	31937	31962	antisense	71	214	6.975	18.705	1.42316	1.54629e-14
aal2955359	scaffold922	5802	5831	antisense	243	10	23.8721	0.8741	-4.77138	1.38481e-65		aal3402226	scaffold3450	129442	129468	sense	142	429	13.95	37.4975	1.42653	9.88308e-28
aal5441152	scaffold2111	199689	199717	sense	1335	57	131.149	4.9822	-4.71828	0		aal5464318	scaffold1092	315773	315798	sense	119	360	11.6905	31.4664	1.42848	1.44421e-23
aal3178305	scaffold2383	147771	147798	sense	112	5	11.0028	0.437	-4.65409	1.63018e-30		aal5362362	scaffold17890	7930	7955	sense	244	743	23.9704	64.9432	1.43792	2.24055e-47
aal2707141	scaffold2788	195304	195332	sense	1406	63	138.124	5.5066	-4.64866	0		aal3861716	scaffold1534	4584	4610	sense	19	58	1.8665	5.0696	1.44154	6.13313e-05
aal3483027	scaffold3387	153140	153168	sense	221	10	21.7109	0.8741	-4.63448	8.69232e-59		aal3667662	scaffold20029	3352	3378	sense	36	110	3.5366	9.6147	1.44288	2.84484e-08
aal2747087	scaffold4855	118581	118609	sense	283	13	27.8017	1.1363	-4.61276	1.13163e-74		aal2625356	scaffold1256	134544	134568	antisense	14	43	1.3753	3.7585	1.45041	0.000552844
aal2714629	scaffold2867	165025	165052	antisense	193	9	18.9602	0.7867	-4.59102	3.13232e-51		aal3353454	scaffold7684	34536	34562	sense	26	80	2.5542	6.9925	1.45294	2.05148e-06
aal5636627	scaffold4531	99808	99836	antisense	145	7	14.2447	0.6118	-4.54122	1.42011e-38		aal3416994	scaffold1256	164395	164422	antisense	11	34	1.0806	2.9718	1.4595	0.00211303
aal5324191	scaffold922	5517	5545	antisense	103	5	10.1186	0.437	-4.53323	9.607e-28		aal5464325	scaffold1092	315773	315800	sense	91	284	8.9398	24.8235	1.47339	9.89893e-20
aal3420109	scaffold11128	11041	11069	sense	405	20	39.7869	1.7481	-4.50843	9.52078e-105		aal5415625	scaffold1534	6086	6111	sense	405	1264	39.7869	110.482	1.47345	3.05834e-82
aal1457290	scaffold5550	50010	50036	sense	20	1	1.9648	0.0874	-4.49061	3.26828e-06		aal3021804	scaffold9447	45400	45428	sense	7	22	0.6877	1.9229	1.48343	0.0132011
aal5301634	scaffold1256	150534	150561	antisense	20	1	1.9648	0.0874	-4.49061	3.26828e-06		aal5738077	scaffold91	303484	303509	antisense	79	249	7.7609	21.7643	1.48767	1.03614e-17
aal5362168	scaffold7989	1077	1104	antisense	266	14	26.1316	1.2237	-4.41647	2.01382e-68		aal2865285	scaffold847	249507	249533	sense	105	331	10.3151	28.9316	1.48789	4.69877e-23
aal3819948	scaffold1534	5316	5344	sense	37	2	3.6348	0.1748	-4.3781	1.69349e-10		aal2828822	scaffold13724	25531	25558	antisense	13	41	1.2771	3.5837	1.48858	0.000591247
aal4301383	scaffold1256	150751	150780	antisense	18	1	1.7683	0.0874	-4.33859	1.34553e-05		aal0212801	scaffold4091	60129	60154	antisense	60	191	5.8943	16.6947	1.502	4.24637e-14
aal0328913	scaffold1256	147955	147983	antisense	53	3	5.2067	0.2622	-4.31163	1.96672e-14		aal4537029	scaffold5445	185726	185754	antisense	66	211	6.4838	18.4428	1.50815	1.6487e-15
aal5816458	scaffold3227	185995	186019	antisense	17	1	1.6701	0.0874	-4.25616	2.721e-05		aal5139178	scaffold922	5742	5767	antisense	5	16	0.4912	1.3985	1.5095	0.0341303
aal2892771	scaffold4531	108348	108377	antisense	168	10	16.5042	0.8741	-4.23889	1.35234e-42		aal4936129	scaffold91	349975	349999	antisense	95	305	9.3327	26.659	1.51426	6.9951e-22
aal3654000	scaffold157	71024	71052	sense	67	4	6.582	0.3496	-4.23475	9.65766e-18		aal5329490	scaffold1256	135871	135898	antisense	51	164	5.0102	14.3347	1.51657	1.8523e-12
aal4955700	scaffold1256	150373	150400	antisense	33	2	3.2419	0.1748	-4.21306	2.798e-09		aal5296392	scaffold1534	5255	5282	sense	140	459	13.7535	40.1197	1.54451	4.86198e-33
aal5322530	scaffold4128	163666	163690	antisense	16	1	1.5718	0.0874	-4.16864	5.48866e-05		aal2854273	scaffold25397	3542	3569	antisense	9	30	0.8842	2.6222	1.56833	0.00239626
aal5793616	scaffold91	347982	348010	antisense	174	11	17.0936	0.9615	-4.15203	1.85487e-43		aal3062310	scaffold157	7516	7540	sense	9	30	0.8842	2.6222	1.56833	0.00239626
aal5232073	scaffold922	29690	29718	antisense	62	4	6.0908	0.3496	-4.12285	3.12278e-16		aal5738242	scaffold5617	89906	89933	sense	150	508	14.7359	44.4026	1.59131	6.25978e-38
aal3299762	scaffold91	348448	348476	antisense	2017	134	198.148	11.7125	-4.08046	0		aal4332661	scaffold1256	132476	132500	antisense	58	197	5.6979	17.2191	1.59551	1.08375e-15
aal2855746	scaffold7684	34628	34656	sense	44	3	4.3225	0.2622	-4.04313	1.03244e-11		aal4377809	scaffold11535	20674	20701	antisense	14	48	1.3753	4.1955	1.6091	8.07294e-05
aal2052169	scaffold1256	145156	145184	antisense	56	4	5.5014	0.3496	-3.97602	1.96335e-14		aal3491246	scaffold3450	128975	129003	sense	61	210	5.9926	18.3554	1.61495	6.75079e-17
aal3017730	scaffold1256	150663	150691	antisense	42	3	4.126	0.2622	-3.976	4.09859e-11		aal2907577	scaffold1256	164544	164569	antisense	71	245	6.975	21.4146	1.61833	1.59745e-19
aal0234332	scaffold368	346270	346298	sense	69	5	6.7785	0.437	-3.95526	1.92274e-17		aal3912209	scaffold1534	6046	6071	sense	4	14	0.393	1.2237	1.63865	0.0365821
aal2686274	scaffold1911	55482	55510	antisense	568	42	55.7998	3.6711	-3.92598	6.58185e-133		aal1138398	scaffold8296	50006	50032	antisense	16	56	1.5718	4.8948	1.63883	1.54495e-05
aal4230182	scaffold14176	17325	17353	antisense	5462	406	536.582	35.4871	-3.91843	0		aal3710646	scaffold14176	24974	25002	antisense	19	67	1.8665	5.8562	1.64963	1.94964e-06
aal2751163	scaffold1256	164544	164573	antisense	227	17	22.3003	1.4859	-3.90765	7.27436e-54		aal3536086	scaffold656	150124	150150	antisense	51	180	5.0102	15.7332	1.65087	4.14961e-15
aal4433956	scaffold9447	44285	44313	sense	53	4	5.2067	0.3496	-3.89659	1.53464e-13		aal2751217	scaffold9447	53843	53871	sense	14	50	1.3753	4.3703	1.66799	3.63035e-05
aal3056629	scaffold2383	175097	175125	antisense	224	17	22.0056	1.4859	-3.88846	5.61729e-53		aal2084806	scaffold1256	133547	133572	antisense	5	18	0.4912	1.5733	1.67941	0.0148901
aal2618161	scaffold14176	17323	17351	antisense	181	14	17.7813	1.2237	-3.86104	7.36256e-43		aal4027145	scaffold2979	160791	160818	antisense	24	87	2.3577	7.6044	1.68945	3.26342e-08
aal5357724	scaffold2979	170492	170519	antisense	25	2	2.456	0.1748	-3.81253	7.05729e-07		aal4961078	scaffold922	29973	30000	antisense	16	58	1.5718	5.0696	1.68945	6.92216e-06
aal4633174	scaffold157	70152	70180	sense	520	42	51.0844	3.6711	-3.7986	9.47841e-119		aal2991054	scaffold91	340204	340231	antisense	9	33	0.8842	2.8844	1.70583	0.00070819
aal2740652	scaffold3168	101932	101960	sense	147	12	14.4412	1.0489	-3.78324	1.53105e-34		aal4124456	scaffold3648	140490	140514	sense	45	165	4.4208	14.4221	1.7059	1.47334e-14
aal2749881	scaffold10627	10115	10138	antisense	209	18	20.532	1.5733	-3.70601	9.94742e-48		aal2943787	scaffold1256	132146	132172	antisense	15	55	1.4736	4.8074	1.70591	1.05526e-05
aal4478336	scaffold9350	16577	16600	antisense	87	8	8.5468	0.6993	-3.6114	2.88254e-20		aal5464323	scaffold1092	315773	315799	sense	185	687	18.1742	60.0484	1.72423	1.28381e-56
aal4300347	scaffold1751	40584	40612	sense	96	9	9.431	0.7867	-3.58353	4.30324e-22		aal3377643	scaffold4531	56213	56238	antisense	7	26	0.6877	2.2726	1.72449	0.00258637
aal3492747	scaffold1534	5253	5282	sense	1204	116	118.28	10.1392	-3.54419	2.02984e-257		aal3562795	scaffold13930	6935	6960	sense	11	41	1.0806	3.5837	1.72962	0.00013063
aal5679567	scaffold6417	84294	84322	sense	288	28	28.2929	2.4474	-3.53112	1.17234e-62		aal3565788	scaffold8815	19005	19032	antisense	13	49	1.2771	4.2829	1.74572	2.44752e-05
aal3376144	scaffold7255	24620	24647	sense	199	20	19.5496	1.7481	-3.48328	2.88804e-43		aal3300722	scaffold8059	9945	9971	antisense	118	445	11.5922	38.896	1.74647	6.7207e-38
aal5256099	scaffold13471	5370	5398	sense	29	3	2.8489	0.2622	-3.44167	2.70595e-07		aal2605768	scaffold157	43320	43343	sense	9	34	0.8842	2.9718	1.74889	0.00046652
aal4177019	scaffold9447	22380	22407	sense	116	12	11.3957	1.0489	-3.44154	1.46965e-25		aal3687578	scaffold5617	90086	90110	sense	25	95	2.456	8.3036	1.75743	2.84699e-09
aal1953769	scaffold6443	49942	49968	sense	182	19	17.8795	1.6607	-3.42844	3.6431e-39		aal0538071	scaffold3691	29313	29338	antisense	146	560	14.3429	48.9477	1.7709	3.72928e-48
aal4786734	scaffold1766	60960	60988	sense	152	16	14.9323	1.3985	-3.41648	7.50321e-33		aal2485109	scaffold1256	146877	146901	antisense	7	27	0.6877	2.36	1.77894	0.00169133
aal4984327	scaffold2979	169974	170002	antisense	66	7	6.4838	0.6118	-3.40571	5.54674e-15		aal5285073	scaffold4531	60669	60696	antisense	63	243	6.1891	21.2398	1.77897	6.55522e-22
aal5483181	scaffold9350	10325	10351	antisense	28	3	2.7507	0.2622	-3.39106	5.24011e-07		aal0538070	scaffold3691	29314	29338	antisense	42	162	4.126	14.1599	1.779	4.34378e-15
aal5551171	scaffold8471	65590	65618	sense	168	18	16.5042	1.5733	-3.39097	6.33286e-36		aal5085705	scaffold1256	134549	134576	antisense	8	31	0.7859	2.7096	1.78566	0.000716658
aal3836588	scaffold4531	58960	58988	antisense	214	23	21.0232	2.0104	-3.38643	2.65115e-45		aal2084544	scaffold226423	40	64	sense	61	237	5.9926	20.7154	1.78945	1.44526e-21
aal0077399	scaffold14176	17325	17350	antisense	74	8	7.2697	0.6993	-3.37791	1.55723e-16		aal3046854	scaffold3196	97239	97265	antisense	89	346	8.7433	30.2427	1.79034	8.35875e-31
aal3999654	scaffold4531	99807	99835	antisense	248	27	24.3633	2.36	-3.36785	5.25501e-52		aal4591431	scaffold5617	90063	90086	sense	20	78	1.9648	6.8177	1.7949	4.94616e-08
aal3378097	scaffold1505	265935	265963	antisense	72	8	7.0732	0.6993	-3.33838	5.74396e-16		aal2956038	scaffold922	28493	28519	antisense	21	82	2.063	7.1673	1.79669	2.1767e-08
aal3432918	scaffold1138	319760	319788	sense	194	22	19.0584	1.9229	-3.30907	2.21923e-40		aal3399780	scaffold1256	150562	150586	antisense	11	43	1.0806	3.7585	1.79832	5.65155e-05
aal5156045	scaffold1256	132288	132313	antisense	43	5	4.2243	0.437	-3.27301	7.06804e-10		aal4025306	scaffold2792	145966	145993	antisense	14	55	1.3753	4.8074	1.80551	4.61362e-06
aal4734876	scaffold2383	147775	147802	sense	108	13	10.6098	1.1363	-3.22298	1.37401e-22		aal5469150	scaffold6521	70519	70546	sense	70	276	6.8767	24.1242	1.81069	3.01184e-25
aal2689666	scaffold6986	86763	86791	antisense	89	11	8.7433	0.9615	-3.18482	1.16952e-18		aal3202737	scaffold7684	31720	31745	sense	7	28	0.6877	2.4474	1.8314	0.0010993
aal5268419	scaffold1708	150502	150529	antisense	2054	256	201.783	22.3761	-3.17278	0		aal4564213	scaffold1256	150718	150743	antisense	20	80	1.9648	6.9925	1.83143	2.13968e-08
aal3025590	scaffold739	367909	367932	sense	184	23	18.076	2.0104	-3.16852	6.72481e-37		aal3225367	scaffold11535	20666	20693	antisense	10	40	0.9824	3.4963	1.83145	8.56465e-05
aal4868093	scaffold1805	80975	81002	sense	183	23	17.9778	2.0104	-3.16066	1.2712e-36		aal2620369	scaffold1256	135340	135367	antisense	8	32	0.7859	2.797	1.83146	0.000466682
aal2708718	scaffold2090	172482	172510	antisense	325	41	31.9277	3.5837	-3.15529	9.78796e-64		aal4358961	scaffold5783	100224	100249	sense	37	148	3.6348	12.9362	1.83147	2.07597e-14
aal2750741	scaffold922	30220	30244	antisense	350	46	34.3837	4.0207	-3.09621	2.75055e-67		aal4130690	scaffold3450	129444	129470	sense	49	198	4.8137	17.3065	1.8461	5.51115e-19
aal4740887	scaffold19017	3765	3793	antisense	111	15	10.9045	1.3111	-3.05607	4.328e-22		aal1627223	scaffold1256	133548	133573	antisense	83	343	8.1538	29.9805	1.87848	1.67321e-32
aal5550474	scaffold2773	23892	23920	sense	451	61	44.3059	5.3318	-3.0548	4.22662e-85		aal4091630	scaffold13930	6740	6764	sense	32	134	3.1437	11.7125	1.89751	9.48227e-14
aal3653998	scaffold157	71024	71051	sense	51	7	5.0102	0.6118	-3.03374	8.72954e-11		aal2678560	scaffold6986	97560	97584	antisense	10	42	0.9824	3.6711	1.90183	3.60612e-05
aal4400793	scaffold464	81761	81787	antisense	174	24	17.0936	2.0978	-3.02651	1.68199e-33		aal1627208	scaffold1256	133549	133573	antisense	310	1306	30.4541	114.153	1.90626	2.27633e-121
aal3962660	scaffold1256	152260	152288	antisense	36	5	3.5366	0.437	-3.01666	6.26741e-08		aal3517248	scaffold462	14847	14874	sense	14	59	1.3753	5.157	1.90679	8.34452e-07
aal4818230	scaffold2792	132865	132892	antisense	36	5	3.5366	0.437	-3.01666	6.26741e-08		aal5317684	scaffold12514	23052	23078	antisense	96	407	9.431	35.5745	1.91536	3.08498e-39
aal2771461	scaffold1879	83186	83213	antisense	158	22	15.5218	1.9229	-3.01294	2.00293e-30		aal2751156	scaffold1256	164547	164573	antisense	40	170	3.9296	14.8591	1.91889	2.65649e-17
aal5244191	scaffold157	59160	59187	sense	156	22	15.3253	1.9229	-2.99456	6.97917e-30		aal3526928	scaffold14176	22692	22716	antisense	59	251	5.7961	21.9391	1.92035	7.13619e-25
aal3251332	scaffold6508	57590	57617	antisense	288	41	28.2929	3.5837	-2.98092	1.23464e-53		aal1566551	scaffold3605	72354	72380	antisense	39	167	3.8313	14.5969	1.92976	3.87389e-17
aal4725678	scaffold2792	152061	152088	antisense	21	3	2.063	0.2622	-2.976	4.87082e-05		aal2084548	scaffold226423	40	66	sense	39	167	3.8313	14.5969	1.92976	3.87389e-17
aal4322507	scaffold1907	259609	259637	antisense	231	33	22.6932	2.8844	-2.97592	2.9295e-43		aal4885307	scaffold157	31274	31299	sense	22	95	2.1613	8.3036	1.94184	2.0804e-10
aal3073178	scaffold1534	5660	5684	sense	56	8	5.5014	0.6993	-2.97582	1.59078e-11		aal3623986	scaffold4531	73880	73907	antisense	112	484	11.0028	42.3048	1.94295	3.28995e-47
aal4754632	scaffold8884	17490	17517	sense	131	19	12.8693	1.6607	-2.95407	5.34079e-25		aal3378175	scaffold7576	62127	62152	antisense	15	65	1.4736	5.6814	1.9469	1.5295e-07
aal3029958	scaffold5646	113188	113214	sense	144	21	14.1464	1.8355	-2.94619	2.88807e-27		aal4839375	scaffold1302	52407	52433	sense	35	152	3.4384	13.2858	1.95008	6.3421e-16
aal0337494	scaffold8196	46715	46741	sense	322	47	31.633	4.1081	-2.94489	4.68591e-59		aal4316915	scaffold5457	122529	122555	antisense	11	48	1.0806	4.1955	1.95701	6.494e-06
aal4632216	scaffold13930	6809	6832	sense	27	4	2.6525	0.3496	-2.92358	4.42623e-06		aal2635240	scaffold1256	133755	133778	antisense	5	22	0.4912	1.9229	1.9689	0.00256172
aal1964348	scaffold6521	84327	84354	sense	659	98	64.7396	8.5659	-2.91797	5.59016e-118		aal3488103	scaffold1256	149590	149616	antisense	5	22	0.4912	1.9229	1.9689	0.00256172
aal3936291	scaffold922	5663	5690	antisense	67	10	6.582	0.8741	-2.91266	2.81956e-13		aal4908364	scaffold8059	7757	7784	antisense	64	283	6.2873	24.7361	1.97611	7.32262e-29
aal2876744	scaffold1429	154959	154986	sense	372	56	36.545	4.8948	-2.90035	6.24951e-67		aal5247794	scaffold1256	133545	133568	antisense	148	655	14.5394	57.2514	1.97734	9.76563e-65
aal5410982	scaffold1256	150536	150563	antisense	53	8	5.2067	0.6993	-2.89639	1.02849e-10		aal2783962	scaffold8087	65331	65358	antisense	157	700	15.4235	61.1847	1.98804	1.52262e-69
aal5386361	scaffold8815	16054	16083	antisense	119	18	11.6905	1.5733	-2.89347	2.17882e-22		aal0900766	scaffold1256	133548	133571	antisense	13	58	1.2771	5.0696	1.989	5.11268e-07
aal5562256	scaffold5550	58279	58305	antisense	132	20	12.9676	1.7481	-2.89105	1.17092e-24		aal0796649	scaffold1893	90321	90347	antisense	44	198	4.3225	17.3065	2.00138	5.82866e-21
aal4325199	scaffold2508	115713	115739	antisense	435	66	42.734	5.7688	-2.88904	1.13828e-77		aal3688489	scaffold1256	145046	145072	antisense	24	108	2.3577	9.4399	2.00139	4.59336e-12
aal2750739	scaffold922	30221	30244	antisense	46	7	4.519	0.6118	-2.88487	1.98489e-09		aal3870444	scaffold14176	18609	18634	antisense	64	291	6.2873	25.4353	2.01632	2.21661e-30
aal3319529	scaffold12173	36719	36746	antisense	353	54	34.6784	4.72	-2.87718	4.45004e-63		aal4556802	scaffold1534	8725	8750	sense	31	142	3.0454	12.4117	2.027	1.14804e-15
aal2227118	scaffold4540	120431	120458	antisense	13	2	1.2771	0.1748	-2.86909	0.00198922		aal5502813	scaffold14176	21624	21651	antisense	24	110	2.3577	9.6147	2.02786	1.89516e-12
aal2334831	scaffold91	335953	335979	antisense	195	30	19.1566	2.6222	-2.86899	1.89243e-35		aal4332662	scaffold1256	132475	132500	antisense	94	436	9.2345	38.1093	2.04504	1.5816e-45
aal5495803	scaffold368	344009	344036	sense	492	76	48.3337	6.6429	-2.86314	8.17956e-87		aal3482082	scaffold5617	27031	27056	sense	138	645	13.557	56.3773	2.05608	5.27825e-67
aal1705430	scaffold4106	77146	77173	sense	110	17	10.8063	1.4859	-2.86246	1.38289e-20		aal2854013	scaffold1534	10649	10677	sense	22	104	2.1613	9.0903	2.07243	3.88457e-12
aal3388402	scaffold1543	236169	236196	antisense	705	109	69.2586	9.5273	-2.86185	1.40276e-123		aal3914148	scaffold1256	132545	132573	antisense	8	38	0.7859	3.3215	2.07942	3.21842e-05
aal4754121	scaffold2282	184147	184174	antisense	1451	226	142.545	19.7539	-2.85121	2.20313e-251		aal4673181	scaffold6521	53636	53661	sense	82	391	8.0556	34.176	2.08492	5.55618e-42
aal5816468	scaffold3227	185991	186019	antisense	32	5	3.1437	0.437	-2.84676	7.63691e-07		aal5247798	scaffold1256	133544	133568	antisense	43	206	4.2243	18.0058	2.09168	6.2675e-23
aal0145265	scaffold433	354120	354143	antisense	134	21	13.164	1.8355	-2.84235	1.35347e-24		aal3102205	scaffold91	340207	340235	antisense	78	374	7.6627	32.6901	2.09293	2.04789e-40
aal0364918	scaffold1256	145549	145576	antisense	101	16	9.9222	1.3985	-2.82678	8.73433e-19		aal0958833	scaffold11143	35917	35942	sense	20	96	1.9648	8.391	2.09446	1.94022e-11
aal3291766	scaffold4531	99805	99832	antisense	88	14	8.645	1.2237	-2.82062	1.64963e-16		aal3406875	scaffold9447	47635	47661	sense	5	24	0.4912	2.0978	2.09449	0.00101956
aal3283245	scaffold13318	6414	6441	antisense	144	23	14.1464	2.0104	-2.81488	4.54701e-26		aal1710540	scaffold4091	60109	60133	antisense	16	77	1.5718	6.7303	2.09825	1.90029e-09
aal0995513	scaffold1256	145549	145575	antisense	25	4	2.456	0.3496	-2.81253	1.53629e-05		aal3861391	scaffold1256	163666	163692	antisense	7	34	0.6877	2.9718	2.11149	7.41533e-05
aal4223890	scaffold7228	8288	8315	sense	162	26	15.9147	2.2726	-2.80794	4.52653e-29		aal3334068	scaffold121	607500	607527	antisense	450	2189	44.2076	191.333	2.11372	5.1903e-231
aal4953892	scaffold4531	105090	105119	antisense	195	32	19.1566	2.797	-2.77589	2.79377e-34		aal3482174	scaffold91	348383	348408	antisense	81	395	7.9574	34.5256	2.1173	3.35628e-43
aal4252209	scaffold3003	123096	123123	antisense	357	59	35.0714	5.157	-2.76569	3.3099e-61		aal2977267	scaffold117	572749	572773	antisense	63	308	6.1891	26.9213	2.12095	4.19341e-34
aal4813855	scaffold889	29892	29919	antisense	142	24	13.95	2.0978	-2.73332	5.67391e-25		aal3866069	scaffold3450	133027	133053	sense	44	216	4.3225	18.8798	2.12691	1.89045e-24
aal3073188	scaffold1534	5660	5686	sense	520	89	51.0844	7.7792	-2.71519	1.18988e-86		aal5775726	scaffold167	204549	204572	antisense	4	20	0.393	1.7481	2.15319	0.00241323
aal4577902	scaffold157	50977	51002	sense	29	5	2.8489	0.437	-2.7047	4.79699e-06		aal4564214	scaffold1256	150717	150743	antisense	9	45	0.8842	3.9333	2.1533	3.52438e-06
aal1457244	scaffold5550	53539	53563	sense	46	8	4.519	0.6993	-2.69202	7.37314e-09		aal3256291	scaffold1534	3309	3335	sense	10	50	0.9824	4.3703	2.15335	9.78381e-07
aal2334807	scaffold103	574920	574947	sense	109	19	10.7081	1.6607	-2.68884	3.51254e-19		aal0538074	scaffold3691	29312	29338	antisense	15	75	1.4736	6.5555	2.15336	1.70342e-09
aal3219178	scaffold10155	39889	39916	antisense	493	87	48.4319	7.6044	-2.67105	8.57822e-81		aal4313646	scaffold8815	7998	8022	antisense	13	65	1.2771	5.6814	2.15337	2.14401e-08
aal4984326	scaffold2979	169975	170002	antisense	73	13	7.1715	1.1363	-2.65793	3.80997e-13		aal3732064	scaffold922	3483	3509	antisense	30	151	2.9472	13.1984	2.16295	7.24519e-18
aal4230178	scaffold14176	17326	17353	antisense	247	44	24.2651	3.8459	-2.65749	4.48851e-41		aal4556806	scaffold1534	8725	8751	sense	17	86	1.6701	7.517	2.17022	8.60601e-11
aal3999652	scaffold4531	99808	99835	antisense	1058	189	103.937	16.5199	-2.65343	4.49004e-170		aal1627233	scaffold1256	133546	133573	antisense	81	412	7.9574	36.0116	2.17809	1.47258e-46
aal1201323	scaffold1534	5254	5281	sense	78	14	7.6627	1.2237	-2.6466	6.77406e-14		aal4171265	scaffold6986	101342	101366	antisense	7	36	0.6877	3.1466	2.19394	2.91093e-05
aal3463678	scaffold1256	135278	135307	antisense	543	98	53.3439	8.5659	-2.63865	1.25101e-87		aal4572748	scaffold15222	15171	15196	sense	11	57	1.0806	4.9822	2.20495	1.07485e-07
aal2867583	scaffold13869	8797	8824	antisense	1030	186	101.186	16.2576	-2.63783	1.53441e-164		aal0197515	scaffold9642	30018	30046	sense	36	189	3.5366	16.5199	2.22377	1.01874e-22
aal5870556	scaffold13930	6648	6675	sense	22	4	2.1613	0.3496	-2.62812	9.59153e-05		aal3482175	scaffold91	348382	348408	antisense	19	100	1.8665	8.7407	2.22741	1.08416e-12
aal0582088	scaffold1256	163364	163391	antisense	33	6	3.2419	0.5244	-2.6281	1.49078e-06		aal3247148	scaffold1645	419424	419450	sense	35	185	3.4384	16.1702	2.23353	2.21975e-22
aal2678603	scaffold15261	9804	9831	antisense	11	2	1.0806	0.1748	-2.62806	0.00692803		aal1126255	scaffold230	492641	492667	sense	36	191	3.5366	16.6947	2.23896	4.01521e-23
aal2990690	scaffold119	32746	32774	sense	55	10	5.4032	0.8741	-2.62794	4.10655e-10		aal3379360	scaffold9447	12113	12139	sense	9	48	0.8842	4.1955	2.2464	8.61599e-07
aal4152358	scaffold6417	84295	84322	sense	498	91	48.9231	7.954	-2.62076	6.5624e-80		aal4305606	scaffold13930	15336	15361	sense	24	128	2.3577	11.1881	2.24651	5.08764e-16
aal3299757	scaffold91	348449	348476	antisense	1468	271	144.215	23.6872	-2.60604	1.55524e-230		aal3134131	scaffold9447	32362	32389	sense	17	92	1.6701	8.0414	2.26751	5.22176e-12
aal3299470	scaffold11276	39875	39903	sense	27	5	2.6525	0.437	-2.60165	1.599e-05		aal3856696	scaffold922	8690	8717	antisense	14	77	1.3753	6.7303	2.29092	2.27255e-10
aal5449745	scaffold368	374704	374732	sense	312	58	30.6506	5.0696	-2.59597	3.64275e-50		aal3016825	scaffold9236	2889	2916	sense	34	190	3.3401	16.6073	2.31385	6.98673e-24
aal3268139	scaffold14475	14278	14304	sense	75	14	7.3679	1.2237	-2.59	3.98279e-13		aal3353407	scaffold7684	34115	34140	sense	14	79	1.3753	6.9051	2.32792	8.75138e-11
aal3268140	scaffold14475	14278	14305	sense	107	20	10.5116	1.7481	-2.58812	3.94678e-18		aal3912219	scaffold1534	6046	6075	sense	73	413	7.1715	36.099	2.33161	1.42906e-50
aal5116545	scaffold1505	284963	284989	antisense	48	9	4.7155	0.7867	-2.58353	7.66892e-09		aal2272920	scaffold1256	132800	132827	antisense	3	17	0.2947	1.4859	2.33402	0.00352272
aal2875497	scaffold7255	61729	61756	sense	186	36	18.2725	3.1466	-2.53781	8.44348e-30		aal3776794	scaffold368	516873	516900	antisense	31	176	3.0454	15.3836	2.33669	1.79139e-22
aal2749691	scaffold2788	203853	203880	antisense	155	30	15.2271	2.6222	-2.53779	4.39487e-25		aal3912210	scaffold1534	6046	6072	sense	7	40	0.6877	3.4963	2.34598	4.28878e-06
aal5774594	scaffold1705	269642	269668	antisense	124	24	12.1817	2.0978	-2.53777	2.33319e-20		aal5734641	scaffold1256	131780	131804	antisense	7	40	0.6877	3.4963	2.34598	4.28878e-06
aal4357098	scaffold5646	33033	33060	sense	478	93	46.9583	8.1288	-2.53027	8.18633e-74		aal2751893	scaffold157	60431	60459	sense	32	183	3.1437	15.9954	2.34712	1.99768e-23
aal3181052	scaffold8471	65591	65618	sense	548	107	53.835	9.3525	-2.52512	3.56874e-84		aal0962302	scaffold1534	3310	3334	sense	19	109	1.8665	9.5273	2.35173	1.52537e-14
aal3664364	scaffold9447	32441	32467	sense	148	29	14.5394	2.5348	-2.52002	7.76616e-24		aal5913228	scaffold157	31272	31299	sense	14	81	1.3753	7.0799	2.36398	3.34637e-11
aal5072384	scaffold1534	6202	6230	sense	51	10	5.0102	0.8741	-2.519	4.3159e-09		aal3184055	scaffold1534	9040	9066	sense	10	58	0.9824	5.0696	2.36749	2.1934e-08
aal3710459	scaffold1701	275491	275518	sense	346	68	33.9907	5.9437	-2.51571	1.50878e-53		aal2804944	scaffold1256	151949	151976	antisense	8	47	0.7859	4.1081	2.38605	4.51104e-07
aal3269100	scaffold1579	181319	181346	antisense	337	67	33.1066	5.8562	-2.49908	8.2669e-52		aal2485110	scaffold1256	146876	146901	antisense	38	224	3.7331	19.5791	2.39087	6.15537e-29
aal1731926	scaffold1534	5248	5275	sense	25	5	2.456	0.437	-2.49061	5.22782e-05		aal3624036	scaffold6388	47984	48010	antisense	33	197	3.2419	17.2191	2.4091	7.66592e-26
aal1640265	scaffold3902	102719	102745	antisense	70	14	6.8767	1.2237	-2.49047	7.33069e-12		aal4673182	scaffold6521	53636	53662	sense	37	221	3.6348	19.3169	2.40992	8.03369e-29
aal4180423	scaffold157	27496	27522	sense	70	14	6.8767	1.2237	-2.49047	7.33069e-12		aal3129949	scaffold1250	15108	15131	sense	4	24	0.393	2.0978	2.41628	0.000343539
aal2618159	scaffold14176	17324	17351	antisense	489	100	48.0389	8.7407	-2.45838	4.96764e-73		aal4353957	scaffold19017	3767	3795	antisense	2	12	0.1965	1.0489	2.41628	0.0139276
aal2389407	scaffold1534	5250	5276	sense	34	7	3.3401	0.6118	-2.44876	2.67256e-06		aal3732060	scaffold922	3484	3509	antisense	10	60	0.9824	5.2444	2.4164	8.2826e-09
aal3823445	scaffold13930	35197	35221	sense	34	7	3.3401	0.6118	-2.44876	2.67256e-06		aal4305608	scaffold13930	15336	15363	sense	10	60	0.9824	5.2444	2.4164	8.2826e-09
aal4820395	scaffold13447	19543	19570	sense	34	7	3.3401	0.6118	-2.44876	2.67256e-06		aal3243741	scaffold13930	41103	41130	sense	5	30	0.4912	2.6222	2.4164	5.6646e-05
aal1224896	scaffold10540	5809	5835	antisense	24	5	2.3577	0.437	-2.43167	9.37685e-05		aal3623976	scaffold4531	73882	73907	antisense	16	96	1.5718	8.391	2.41643	2.43908e-13
aal4442051	scaffold484078	71	99	antisense	91	19	8.9398	1.6607	-2.42845	1.27263e-14		aal3348288	scaffold9447	25070	25094	sense	27	163	2.6525	14.2473	2.42526	8.68935e-22
aal0237629	scaffold1534	6296	6323	sense	435	91	42.734	7.954	-2.42563	3.7278e-64		aal0958829	scaffold11143	35917	35941	sense	12	73	1.1789	6.3807	2.43627	1.54996e-10
aal4632217	scaffold13930	6809	6833	sense	162	34	15.9147	2.9718	-2.42095	7.86102e-25		aal3624037	scaffold6388	47983	48010	antisense	34	209	3.3401	18.268	2.45136	7.47538e-28
aal5761061	scaffold6201	11401	11428	antisense	137	29	13.4588	2.5348	-2.40861	4.15831e-21		aal4283347	scaffold5617	90925	90951	sense	34	209	3.3401	18.268	2.45136	7.47538e-28
aal4870174	scaffold22145	1326	1353	antisense	80	17	7.8591	1.4859	-2.40303	7.09551e-13		aal3390298	scaffold9350	13559	13586	antisense	11	68	1.0806	5.9437	2.45953	5.41436e-10
aal4380096	scaffold1751	50915	50943	sense	89	19	8.7433	1.6607	-2.39639	3.95503e-14		aal4124457	scaffold3648	140490	140515	sense	21	130	2.063	11.3629	2.46152	6.14417e-18
aal3630331	scaffold7524	91355	91382	sense	1483	319	145.689	27.8827	-2.38545	3.79351e-210		aal2804930	scaffold1256	151953	151976	antisense	4	25	0.393	2.1852	2.47516	0.000208334
aal3149753	scaffold91	352550	352577	antisense	190	41	18.6654	3.5837	-2.38084	2.52997e-28		aal2919642	scaffold1256	146572	146596	antisense	29	182	2.8489	15.908	2.48128	9.16265e-25
aal2807465	scaffold1256	145546	145573	antisense	74	16	7.2697	1.3985	-2.37802	7.03491e-12		aal3936614	scaffold14176	17944	17970	antisense	59	373	5.7961	32.6027	2.49184	2.09749e-49
aal3073191	scaffold1534	5660	5687	sense	485	105	47.646	9.1777	-2.37615	1.23428e-69		aal3256286	scaffold1534	3309	3333	sense	37	234	3.6348	20.4532	2.49238	1.41954e-31
aal1963548	scaffold1256	147953	147980	antisense	23	5	2.2595	0.437	-2.3703	0.000167204		aal3690059	scaffold1256	145162	145189	antisense	62	396	6.0908	34.613	2.50661	1.07159e-52
aal3143069	scaffold13471	10293	10317	sense	46	10	4.519	0.8741	-2.37013	7.64342e-08		aal4564031	scaffold922	11621	11646	antisense	7	45	0.6877	3.9333	2.51589	3.64332e-07
aal5400421	scaffold1256	132289	132315	antisense	464	101	45.583	8.8281	-2.36832	1.95002e-66		aal3526933	scaffold14176	22690	22716	antisense	184	1191	18.076	104.101	2.52584	2.04563e-156
aal3428852	scaffold6950	71617	71643	antisense	361	80	35.4643	6.9925	-2.34249	2.12667e-51		aal2267155	scaffold4011	10444	10468	sense	2	13	0.1965	1.1363	2.53174	0.00833534
aal2130542	scaffold15127	8682	8707	antisense	18	4	1.7683	0.3496	-2.33859	0.00101629		aal4996447	scaffold15179	14752	14778	sense	2	13	0.1965	1.1363	2.53174	0.00833534
aal4722599	scaffold783	261674	261701	sense	161	36	15.8165	3.1466	-2.32956	1.21528e-23		aal4005365	scaffold13471	22374	22401	sense	8	52	0.7859	4.5451	2.53189	3.80675e-08
aal3016501	scaffold1250	16203	16230	sense	80	18	7.8591	1.5733	-2.32057	2.09227e-12		aal3256289	scaffold1534	3309	3334	sense	111	725	10.9045	63.3698	2.53887	1.82944e-96
aal4400795	scaffold464	81760	81787	antisense	391	88	38.4115	7.6918	-2.32015	6.61007e-55		aal1801966	scaffold12052	31936	31962	antisense	15	98	1.4736	8.5659	2.53926	2.67966e-14
aal2031762	scaffold5617	90105	90134	sense	319	72	31.3383	6.2933	-2.31604	5.2412e-45		aal2841679	scaffold1534	5303	5330	sense	9	59	0.8842	5.157	2.54409	4.00699e-09
aal3299459	scaffold11276	39875	39900	sense	150	34	14.7359	2.9718	-2.30993	6.45295e-22		aal3121666	scaffold3450	180441	180468	antisense	28	186	2.7507	16.2576	2.56324	3.62085e-26
aal4977331	scaffold8435	15842	15868	antisense	70	16	6.8767	1.3985	-2.29784	6.59121e-11		aal3745542	scaffold8815	20031	20059	antisense	3	20	0.2947	1.7481	2.56847	0.000774817
aal3300731	scaffold8059	9943	9971	antisense	843	193	82.8156	16.8695	-2.29549	7.36577e-115		aal4358990	scaffold2979	115554	115579	antisense	32	214	3.1437	18.705	2.57289	5.23935e-30
aal3020084	scaffold13930	6931	6960	sense	109	25	10.7081	2.1852	-2.29287	3.46468e-16		aal3044102	scaffold10441	52813	52840	antisense	25	169	2.456	14.7717	2.58845	3.74809e-24
aal3406824	scaffold32004	1391	1419	sense	78	18	7.6627	1.5733	-2.28406	6.34087e-12		aal2084543	scaffold226423	40	63	sense	35	239	3.4384	20.8902	2.60302	9.38891e-34
aal4772769	scaffold15127	8682	8708	antisense	195	45	19.1566	3.9333	-2.28403	1.11963e-27		aal3062312	scaffold157	7516	7542	sense	6	41	0.5894	3.5837	2.60413	7.75848e-07
aal5082488	scaffold922	24977	25004	antisense	121	28	11.8869	2.4474	-2.28005	1.06168e-17		aal3692111	scaffold1256	132800	132824	antisense	6	41	0.5894	3.5837	2.60413	7.75848e-07
aal3799662	scaffold4710	30044	30071	antisense	133	31	13.0658	2.7096	-2.26964	3.26389e-19		aal3929321	scaffold5617	90927	90954	sense	37	253	3.6348	22.1139	2.60501	1.13464e-35
aal3997802	scaffold157	48815	48842	sense	128	30	12.5746	2.6222	-2.26166	1.80083e-18		aal3912214	scaffold1534	6046	6073	sense	7	48	0.6877	4.1955	2.60899	8.03256e-08
aal4793859	scaffold4634	47055	47082	antisense	64	15	6.2873	1.3111	-2.26166	6.4383e-10		aal4012505	scaffold1256	152702	152728	antisense	7	48	0.6877	4.1955	2.60899	8.03256e-08
aal3458980	scaffold368	516801	516829	antisense	119	28	11.6905	2.4474	-2.25601	3.17626e-17		aal4124460	scaffold3648	140490	140516	sense	24	166	2.3577	14.5095	2.62155	4.60371e-24
aal5369087	scaffold3051	50274	50301	sense	102	24	10.0204	2.0978	-2.25599	5.76518e-15		aal0074943	scaffold13930	35205	35231	sense	4	28	0.393	2.4474	2.63865	4.5288e-05
aal3524830	scaffold1708	150585	150610	antisense	566	134	55.6034	11.7125	-2.24712	9.87502e-76		aal3277392	scaffold1256	133789	133814	antisense	5	35	0.4912	3.0592	2.63877	4.55362e-06
aal0237627	scaffold1534	6296	6322	sense	21	5	2.063	0.437	-2.23904	0.000521484		aal3562794	scaffold13930	6935	6959	sense	5	35	0.4912	3.0592	2.63877	4.55362e-06
aal3270797	scaffold6366	18332	18358	antisense	201	48	19.7461	4.1955	-2.23465	9.19308e-28		aal4171266	scaffold6986	101341	101366	antisense	8	56	0.7859	4.8948	2.63883	5.05095e-09
aal4633172	scaffold157	70152	70179	sense	154	37	15.1288	3.234	-2.22591	1.58703e-21		aal3062313	scaffold157	7516	7543	sense	3	21	0.2947	1.8355	2.63885	0.000462738
aal3220538	scaffold10441	52400	52428	antisense	173	42	16.9954	3.6711	-2.21086	8.2882e-24		aal3910188	scaffold8941	2553	2578	antisense	3	21	0.2947	1.8355	2.63885	0.000462738
aal4632239	scaffold13930	6809	6837	sense	106	26	10.4133	2.2726	-2.19601	4.91913e-15		aal2751147	scaffold1256	164548	164573	antisense	26	184	2.5542	16.0828	2.65458	7.29334e-27
aal4734875	scaffold2383	147775	147801	sense	105	26	10.3151	2.2726	-2.18234	8.42621e-15		aal3811732	scaffold1256	150498	150524	antisense	13	93	1.2771	8.1288	2.67017	2.48826e-14
aal0155833	scaffold103	574924	574951	sense	113	28	11.101	2.4474	-2.18137	8.19311e-16		aal0900772	scaffold1256	133545	133571	antisense	6	43	0.5894	3.7585	2.67284	2.79193e-07
aal3492745	scaffold1534	5253	5281	sense	37485	9299	3682.49	812.795	-2.17972	0		aal3985625	scaffold2979	151057	151082	sense	28	201	2.7507	17.5687	2.67514	1.90962e-29
aal5387519	scaffold1197	147430	147453	sense	12	3	1.1789	0.2622	-2.1687	0.0112616		aal2691612	scaffold922	29972	29997	antisense	14	101	1.3753	8.8281	2.68236	1.60829e-15
aal5082466	scaffold14176	16867	16894	antisense	28	7	2.7507	0.6118	-2.16867	7.89306e-05		aal3232533	scaffold105	536824	536849	sense	18	130	1.7683	11.3629	2.6839	1.32403e-19
aal3039908	scaffold112	493251	493277	antisense	180	45	17.683	3.9333	-2.16855	3.74396e-24		aal3892114	scaffold7190	49134	49161	sense	4	29	0.393	2.5348	2.68927	2.70219e-05
aal3181050	scaffold8471	65591	65617	sense	150	38	14.7359	3.3215	-2.14943	3.63466e-20		aal4591432	scaffold5617	90063	90087	sense	31	225	3.0454	19.6665	2.69104	5.48317e-33
aal5437526	scaffold3196	135453	135479	antisense	307	78	30.1594	6.8177	-2.14525	1.45039e-39		aal3992561	scaffold1256	145499	145525	antisense	3	22	0.2947	1.9229	2.70596	0.000275073
aal1408111	scaffold5617	90090	90117	sense	102	26	10.0204	2.2726	-2.14052	4.18932e-14		aal3526931	scaffold14176	22691	22716	antisense	402	3007	39.4921	262.832	2.7345	0
aal3095870	scaffold17671	7007	7034	antisense	43	11	4.2243	0.9615	-2.13535	1.11548e-06		aal3823216	scaffold130748	166	190	antisense	43	322	4.2243	28.145	2.73609	2.28753e-47
aal3496133	scaffold922	11647	11675	antisense	113	29	11.101	2.5348	-2.13075	2.15878e-15		aal3536524	scaffold3450	179911	179938	antisense	116	872	11.3957	76.2186	2.74165	9.70564e-126
aal3570290	scaffold922	28177	28200	antisense	58	15	5.6979	1.3111	-2.11965	1.66454e-08		aal5382732	scaffold1534	9330	9354	sense	21	158	2.063	13.8103	2.74293	4.75666e-24
aal2681514	scaffold14475	23524	23551	sense	1932	500	189.798	43.7033	-2.11865	7.33444e-236		aal3348290	scaffold9447	25070	25095	sense	7	53	0.6877	4.6326	2.75197	6.17184e-09
aal3432915	scaffold1138	319760	319787	sense	277	72	27.2122	6.2933	-2.11236	3.4745e-35		aal5334601	scaffold14176	18611	18636	antisense	30	228	2.9472	19.9287	2.75743	2.99209e-34
aal5410981	scaffold1256	150537	150563	antisense	50	13	4.912	1.1363	-2.11197	1.77133e-07		aal4572749	scaffold15222	15171	15197	sense	16	122	1.5718	10.6636	2.76221	5.18344e-19
aal2750743	scaffold922	30219	30244	antisense	23	6	2.2595	0.5244	-2.10726	0.000460945		aal2938524	scaffold91	285865	285892	antisense	73	557	7.1715	48.6855	2.76315	1.33804e-81
aal4485020	scaffold2335	99027	99054	sense	134	35	13.164	3.0592	-2.10537	9.80315e-18		aal5382729	scaffold1534	9330	9353	sense	3	23	0.2947	2.0104	2.77016	0.000162813
aal3455763	scaffold9784	56929	56958	sense	133	35	13.0658	3.0592	-2.09457	1.65699e-17		aal3699760	scaffold9447	32182	32208	sense	34	261	3.3401	22.8131	2.7719	3.36334e-39
aal2771479	scaffold426	218795	218822	antisense	557	148	54.7192	12.9362	-2.08063	9.28405e-68		aal2953102	scaffold9034	65175	65201	sense	24	185	2.3577	16.1702	2.77789	2.84071e-28
aal3046887	scaffold5235	38103	38130	antisense	422	113	41.4569	9.877	-2.06947	2.10052e-51		aal4556808	scaffold1534	8725	8752	sense	5	39	0.4912	3.4089	2.79492	5.72924e-07
aal3694391	scaffold4531	73851	73878	antisense	112	30	11.0028	2.6222	-2.06902	9.33486e-15		aal3300717	scaffold8059	9947	9971	antisense	36	281	3.5366	24.5613	2.79595	1.85412e-42
aal5816459	scaffold3227	185994	186019	antisense	26	7	2.5542	0.6118	-2.06174	0.000233377		aal4878052	scaffold1534	4678	4702	sense	21	164	2.063	14.3347	2.7967	2.15266e-25
aal0457945	scaffold1256	145548	145572	antisense	37	10	3.6348	0.8741	-2.05601	1.07044e-05		aal5248183	scaffold157	25317	25344	sense	11	86	1.0806	7.517	2.79832	5.88362e-14
aal5310539	scaffold8815	20123	20151	antisense	48	13	4.7155	1.1363	-2.05307	5.10811e-07		aal4965197	scaffold8726	10803	10829	antisense	24	188	2.3577	16.4325	2.8011	6.02044e-29
aal4300346	scaffold1751	40584	40611	sense	283	78	27.8017	6.8177	-2.02782	3.87369e-34		aal5321705	scaffold272	226717	226743	antisense	21	165	2.063	14.4221	2.80547	1.282e-25
aal3439213	scaffold5457	119559	119585	antisense	54	15	5.3049	1.3111	-2.01655	1.36606e-07		aal3902207	scaffold1256	150495	150521	antisense	9	71	0.8842	6.2059	2.8112	8.62648e-12
aal4232005	scaffold1751	40586	40613	sense	61	17	5.9926	1.4859	-2.01185	2.1799e-08		aal3623985	scaffold4531	73881	73907	antisense	29	229	2.8489	20.0161	2.81268	4.35858e-35
aal2750394	scaffold157	71028	71051	sense	68	19	6.6803	1.6607	-2.00812	3.49894e-09		aal4285252	scaffold2979	151055	151082	sense	83	662	8.1538	57.8632	2.8271	5.53466e-99
aal1731921	scaffold1534	5248	5272	sense	50	14	4.912	1.2237	-2.00506	4.44549e-07		aal2648592	scaffold157	48079	48104	sense	4	32	0.393	2.797	2.83128	5.62587e-06
aal3714742	scaffold1256	146684	146712	antisense	39	11	3.8313	0.9615	-1.99448	9.26705e-06		aal2715906	scaffold922	11945	11972	antisense	2	16	0.1965	1.3985	2.83128	0.00171745
aal2738429	scaffold1256	147957	147984	antisense	443	125	43.5199	10.9258	-1.99394	2.17803e-51		aal0735280	scaffold2122	131774	131800	antisense	3	24	0.2947	2.0978	2.83156	9.59819e-05
aal5232067	scaffold922	29692	29718	antisense	88	25	8.645	2.1852	-1.9841	2.47543e-11		aal5042768	scaffold91	303479	303506	antisense	23	186	2.2595	16.2576	2.84704	4.06599e-29
aal4632224	scaffold13930	6809	6834	sense	309	88	30.3559	7.6918	-1.98058	4.88448e-36		aal4332668	scaffold1256	132473	132500	antisense	25	204	2.456	17.831	2.86001	6.14354e-32
aal5082484	scaffold922	24978	25004	antisense	21	6	2.063	0.5244	-1.976	0.00134722		aal3870458	scaffold14176	18605	18634	antisense	56	458	5.5014	40.0323	2.86329	6.89098e-70
aal5301631	scaffold1256	150535	150561	antisense	14	4	1.3753	0.3496	-1.97597	0.00949312		aal3239964	scaffold10	646660	646686	antisense	110	903	10.8063	78.9282	2.86867	2.04607e-136
aal0486850	scaffold433	354117	354142	antisense	70	20	6.8767	1.7481	-1.97593	3.03212e-09		aal4802792	scaffold11535	22949	22973	antisense	8	66	0.7859	5.7688	2.87585	2.83452e-11
aal3690064	scaffold1256	145160	145189	antisense	49	14	4.8137	1.2237	-1.9759	7.45107e-07		aal4824421	scaffold922	14476	14501	antisense	23	190	2.2595	16.6073	2.87774	5.02521e-30
aal4409963	scaffold1256	145082	145109	antisense	100	29	9.8239	2.5348	-1.95442	1.81392e-12		aal2619430	scaffold1256	150722	150750	antisense	11	91	1.0806	7.954	2.87985	4.30951e-15
aal2750400	scaffold157	71028	71053	sense	86	25	8.4486	2.1852	-1.95095	6.83799e-11		aal5202085	scaffold1256	150676	150702	antisense	7	58	0.6877	5.0696	2.88202	4.51237e-10
aal2202828	scaffold1256	135284	135311	antisense	17	5	1.6701	0.437	-1.93423	0.00462598		aal2963770	scaffold1256	136413	136439	antisense	10	83	0.9824	7.2548	2.88455	6.74101e-14
aal4853233	scaffold13724	39793	39820	antisense	51	15	5.0102	1.3111	-1.93409	6.37824e-07		aal4685999	scaffold157	24646	24673	sense	10	83	0.9824	7.2548	2.88455	6.74101e-14
aal2876742	scaffold1429	154959	154985	sense	702	208	68.9639	18.1806	-1.92344	1.03388e-76		aal5656146	scaffold1534	2404	2431	sense	9	75	0.8842	6.5555	2.89026	1.05909e-12
aal4110621	scaffold1256	145071	145098	antisense	243	72	23.8721	6.2933	-1.92344	1.22037e-27		aal3983705	scaffold157	43531	43556	sense	3	25	0.2947	2.1852	2.89045	5.63727e-05
aal5441085	scaffold7510	49074	49101	antisense	185	55	18.1742	4.8074	-1.91856	2.42327e-21		aal5738084	scaffold91	303481	303509	antisense	62	519	6.0908	45.3641	2.89685	6.54474e-80
aal5156047	scaffold1256	132287	132313	antisense	376	112	36.9379	9.7895	-1.91579	1.13713e-41		aal3399785	scaffold1256	150559	150586	antisense	5	42	0.4912	3.6711	2.90183	1.17799e-07
aal4344382	scaffold368	473860	473887	antisense	127	38	12.4764	3.3215	-1.90929	5.0556e-15		aal3606066	scaffold32146	1652	1678	antisense	62	524	6.0908	45.8011	2.91068	4.7482e-81
aal4696883	scaffold1302	68002	68029	sense	110	33	10.8063	2.8844	-1.90553	3.60241e-13		aal2615710	scaffold6521	61710	61735	sense	8	68	0.7859	5.9437	2.91894	9.85879e-12
aal1620897	scaffold5617	90107	90133	sense	199	60	19.5496	5.2444	-1.89829	1.54139e-22		aal3482092	scaffold5617	27031	27057	sense	17	145	1.6701	12.674	2.92387	1.33623e-23
aal5495802	scaffold368	344009	344035	sense	43	13	4.2243	1.1363	-1.89437	6.71366e-06		aal3334055	scaffold2859	174260	174287	antisense	7	60	0.6877	5.2444	2.93093	1.56568e-10
aal3224022	scaffold1256	133329	133355	antisense	1414	429	138.91	37.4975	-1.88929	5.22664e-149		aal4490116	scaffold272	223167	223192	antisense	23	201	2.2595	17.5687	2.95893	1.53041e-32
aal3182722	scaffold6606	47518	47545	sense	135	41	13.2623	3.5837	-1.88781	1.16641e-15		aal3347462	scaffold1256	164274	164300	antisense	4	35	0.393	3.0592	2.96055	1.14063e-06
aal1621446	scaffold1250	5587	5614	sense	102	31	10.0204	2.7096	-1.88679	3.60947e-12		aal3902206	scaffold1256	150496	150521	antisense	12	105	1.1789	9.1777	2.96069	1.16312e-17
aal5543576	scaffold3450	180424	180451	antisense	108	33	10.6098	2.8844	-1.87905	9.69611e-13		aal4080816	scaffold1534	2405	2431	sense	12	105	1.1789	9.1777	2.96069	1.16312e-17
aal4754118	scaffold2282	184148	184174	antisense	780	240	76.6265	20.9776	-1.86899	7.57271e-82		aal3397579	scaffold1256	150554	150579	antisense	5	44	0.4912	3.8459	2.96894	4.05757e-08
aal4415303	scaffold13681	5801	5828	sense	182	56	17.8795	4.8948	-1.86898	2.43103e-20		aal3902210	scaffold1256	150493	150521	antisense	7	62	0.6877	5.4192	2.97823	5.39815e-11
aal4725664	scaffold2792	152065	152088	antisense	39	12	3.8313	1.0489	-1.86896	2.18367e-05		aal0900770	scaffold1256	133546	133571	antisense	9	81	0.8842	7.0799	3.00128	4.38092e-14
aal5096334	scaffold1505	273593	273620	antisense	26	8	2.5542	0.6993	-1.86889	0.000561514		aal1932095	scaffold1771	46878	46901	antisense	7	63	0.6877	5.5066	3.00131	3.16251e-11
aal3226940	scaffold3003	123090	123116	antisense	107	33	10.5116	2.8844	-1.86564	1.58589e-12		aal3669699	scaffold5397	54965	54990	sense	5	45	0.4912	3.9333	3.00136	2.37396e-08
aal4300343	scaffold1751	40584	40610	sense	110	34	10.8063	2.9718	-1.86246	8.21604e-13		aal0213580	scaffold3050	41178	41204	antisense	19	173	1.8665	15.1214	3.01818	9.78308e-29
aal3073180	scaffold1534	5660	5685	sense	116	36	11.3957	3.1466	-1.85662	2.20654e-13		aal3317116	scaffold922	14478	14505	antisense	66	603	6.4838	52.7062	3.02306	1.47043e-96
aal3302029	scaffold4531	84268	84295	antisense	64	20	6.2873	1.7481	-1.84665	6.15386e-08		aal5622151	scaffold1534	10717	10743	sense	7	64	0.6877	5.594	3.02403	1.85006e-11
aal1663564	scaffold1256	145072	145097	antisense	86	27	8.4486	2.36	-1.83993	3.60839e-10		aal4824423	scaffold922	14475	14501	antisense	125	1152	12.2799	100.692	3.03559	1.23832e-183
aal3354271	scaffold1256	145064	145092	antisense	70	22	6.8767	1.9229	-1.83843	1.6238e-08		aal3874771	scaffold3450	176001	176028	antisense	32	297	3.1437	25.9598	3.04574	1.04285e-48
aal5411345	scaffold13930	22760	22786	sense	35	11	3.4384	0.9615	-1.83838	7.11599e-05		aal3856693	scaffold922	8691	8717	antisense	3	28	0.2947	2.4474	3.05393	1.11947e-05
aal4094297	scaffold11985	31528	31555	sense	127	40	12.4764	3.4963	-1.8353	2.59348e-14		aal4285250	scaffold2979	151055	151081	sense	13	123	1.2771	10.751	3.07353	3.59606e-21
aal4300340	scaffold1751	40584	40609	sense	183	58	17.9778	5.0696	-1.82627	7.45732e-20		aal2919644	scaffold1256	146571	146596	antisense	18	171	1.7683	14.9465	3.07937	5.96194e-29
aal3988391	scaffold14104	24597	24623	sense	22	7	2.1613	0.6118	-1.82077	0.00187585		aal2855293	scaffold1534	9089	9115	sense	7	67	0.6877	5.8562	3.09011	3.67315e-12
aal2987175	scaffold816	279223	279249	sense	688	220	67.5885	19.2295	-1.81346	1.56958e-69		aal3270335	scaffold9350	25335	25360	antisense	16	154	1.5718	13.4606	3.09825	2.34574e-26
aal4460244	scaffold1534	6691	6717	sense	53	17	5.2067	1.4859	-1.80903	1.22248e-06		aal4440001	scaffold14176	18555	18582	antisense	29	281	2.8489	24.5613	3.10791	4.78892e-47
aal4556335	scaffold2090	172277	172303	antisense	109	35	10.7081	3.0592	-1.80748	2.96984e-12		aal4332666	scaffold1256	132474	132500	antisense	185	1802	18.1742	157.507	3.11545	1.72129e-293
aal4110618	scaffold1256	145072	145098	antisense	1944	625	190.977	54.6292	-1.80565	6.70195e-192		aal5268642	scaffold5646	82464	82491	antisense	21	206	2.063	18.0058	3.12565	4.61117e-35
aal1457287	scaffold5550	50010	50034	sense	31	10	3.0454	0.8741	-1.80076	0.00023236		aal1326483	scaffold517	366450	366476	antisense	7	69	0.6877	6.0311	3.13257	1.24191e-12
aal3321709	scaffold14473	22432	22459	antisense	241	78	23.6756	6.8177	-1.79604	4.12104e-25		aal2791206	scaffold17509	10544	10570	antisense	26	257	2.5542	22.4635	3.13664	1.59881e-43
aal4442488	scaffold157	41364	41390	sense	37	12	3.6348	1.0489	-1.793	5.89098e-05		aal3936616	scaffold14176	17943	17970	antisense	5	50	0.4912	4.3703	3.15335	1.58239e-09
aal4232896	scaffold2859	174168	174195	sense	52	17	5.1084	1.4859	-1.78153	1.9877e-06		aal3536523	scaffold3450	179912	179938	antisense	30	300	2.9472	26.222	3.15336	8.39586e-51
aal2618154	scaffold14176	17325	17351	antisense	6178	2040	606.921	178.31	-1.76713	0		aal2804942	scaffold1256	151950	151976	antisense	3	30	0.2947	2.6222	3.15346	3.75483e-06
aal3936293	scaffold922	5662	5690	antisense	525	174	51.5755	15.2088	-1.76178	1.99024e-51		aal3995908	scaffold2979	115309	115335	antisense	4	41	0.393	3.5837	3.18885	4.39345e-08
aal3988390	scaffold14104	24597	24622	sense	12	4	1.1789	0.3496	-1.75366	0.0272083		aal4490120	scaffold272	223166	223192	antisense	22	226	2.1613	19.7539	3.19217	4.58277e-39
aal0086005	scaffold12968	31750	31778	antisense	18	6	1.7683	0.5244	-1.75362	0.00631322		aal4368097	scaffold1256	164395	164420	antisense	12	128	1.1789	11.1881	3.24645	4.65543e-23
aal1964347	scaffold6521	84327	84353	sense	111	37	10.9045	3.234	-1.75353	5.34738e-12		aal3353406	scaffold7684	34115	34139	sense	6	64	0.5894	5.594	3.24656	3.74967e-12
aal2618144	scaffold14176	17326	17351	antisense	90	30	8.8415	2.6222	-1.75351	5.47763e-10		aal5764890	scaffold1534	9015	9041	sense	5	54	0.4912	4.72	3.2644	1.75969e-10
aal4870173	scaffold22145	1327	1353	antisense	75	25	7.3679	2.1852	-1.75349	1.51754e-08		aal1802049	scaffold12968	34940	34965	antisense	7	76	0.6877	6.6429	3.27196	2.68907e-14
aal5816462	scaffold3227	185993	186019	antisense	27	9	2.6525	0.7867	-1.75347	0.000760338		aal3277394	scaffold1256	133788	133814	antisense	24	265	2.3577	23.1628	3.29636	7.12809e-47
aal4007987	scaffold922	5797	5825	antisense	156	53	15.3253	4.6326	-1.72602	5.84999e-16		aal3512149	scaffold157	28851	28877	sense	9	101	0.8842	8.8281	3.31966	8.16108e-19
aal5256095	scaffold13471	5370	5397	sense	47	16	4.6172	1.3985	-1.72314	1.01972e-05		aal5298371	scaffold1256	146878	146902	antisense	3	34	0.2947	2.9718	3.33402	4.10134e-07
aal5895924	scaffold5617	93554	93580	sense	369	127	36.2502	11.1006	-1.70735	3.95573e-35		aal3187773	scaffold157	15342	15369	sense	5	57	0.4912	4.9822	3.3424	3.33787e-11
aal2750403	scaffold157	71028	71054	sense	55	19	5.4032	1.6607	-1.70202	2.16332e-06		aal4171267	scaffold6986	101340	101366	antisense	7	80	0.6877	6.9925	3.34596	2.93994e-15
aal3714892	scaffold8815	20130	20155	antisense	52	18	5.1084	1.5733	-1.69908	4.24082e-06		aal3286739	scaffold15222	15178	15205	sense	2	23	0.1965	2.0104	3.35488	3.664e-05
aal5558275	scaffold157	48821	48847	sense	26	9	2.5542	0.7867	-1.69899	0.00123679		aal4952929	scaffold1256	132800	132828	antisense	439	5120	43.127	447.522	3.3753	0
aal4754117	scaffold2282	184149	184174	antisense	118	41	11.5922	3.5837	-1.69363	3.94928e-12		aal2619420	scaffold1256	150725	150750	antisense	19	226	1.8665	19.7539	3.40373	2.61688e-41
aal1731924	scaffold1534	5248	5274	sense	259	90	25.4439	7.8666	-1.69351	7.29724e-25		aal2842993	scaffold7576	83958	83984	antisense	21	250	2.063	21.8517	3.40493	1.48094e-45
aal4862018	scaffold7403	5024	5051	sense	92	32	9.038	2.797	-1.69212	9.48402e-10		aal2765883	scaffold4531	73939	73964	antisense	37	442	3.6348	38.6338	3.40992	1.74842e-79
aal2348155	scaffold5952	17160	17185	antisense	23	8	2.2595	0.6993	-1.69202	0.00249315		aal4186684	scaffold1256	146840	146863	antisense	2	24	0.1965	2.0978	3.41628	2.08684e-05
aal5101691	scaffold11306	26325	26351	antisense	129	45	12.6728	3.9333	-1.68792	4.4998e-13		aal4440000	scaffold14176	18556	18582	antisense	3	36	0.2947	3.1466	3.41647	1.3383e-07
aal0727163	scaffold4855	114945	114970	sense	63	22	6.1891	1.9229	-1.68645	4.61851e-07		aal4267654	scaffold20029	3346	3374	sense	8	97	0.7859	8.4784	3.43137	1.30868e-18
aal5357723	scaffold2979	170493	170519	antisense	20	7	1.9648	0.6118	-1.68325	0.0050595		aal5247800	scaffold1256	133543	133568	antisense	7	85	0.6877	7.4296	3.43343	1.80984e-16
aal3611615	scaffold9447	44430	44456	sense	40	14	3.9296	1.2237	-1.68313	6.36663e-05		aal5734440	scaffold1534	1606	1634	sense	36	442	3.5366	38.6338	3.44943	2.85456e-80
aal5663157	scaffold13902	19675	19703	antisense	242	85	23.7739	7.4296	-1.67802	4.74408e-23		aal5075298	scaffold13930	37273	37296	sense	2	25	0.1965	2.1852	3.47516	1.18547e-05
aal4223888	scaffold7228	8288	8314	sense	259	91	25.4439	7.954	-1.67757	1.4967e-24		aal3575457	scaffold20029	3348	3374	sense	7	88	0.6877	7.6918	3.48347	3.36339e-17
aal5470810	scaffold1256	132482	132507	antisense	54	19	5.3049	1.6607	-1.67553	3.45473e-06		aal4701048	scaffold91	285861	285888	antisense	164	2099	16.1112	183.467	3.50938	0
aal0328907	scaffold1256	147958	147983	antisense	17	6	1.6701	0.5244	-1.67119	0.0103564		aal5042766	scaffold91	303481	303506	antisense	11	142	1.0806	12.4117	3.5218	3.30088e-27
aal4039818	scaffold13930	35575	35602	sense	17	6	1.6701	0.5244	-1.67119	0.0103564		aal5298377	scaffold1256	146877	146902	antisense	90	1168	8.8415	102.091	3.52942	1.58545e-213
aal3346580	scaffold462	15372	15399	sense	34	12	3.3401	1.0489	-1.67101	0.000249974		aal1452588	scaffold215	471577	471600	antisense	1	13	0.0982	1.1363	3.53248	0.00204999
aal4561444	scaffold2646	187159	187186	sense	365	129	35.8573	11.2755	-1.66908	1.03315e-33		aal4236652	scaffold9447	53841	53866	sense	8	105	0.7859	9.1777	3.54571	1.45786e-20
aal0270333	scaffold13930	6796	6823	sense	31	11	3.0454	0.9615	-1.66327	0.000497593		aal2982408	scaffold157	60097	60124	sense	6	79	0.5894	6.9051	3.55034	8.62019e-16
aal5409891	scaffold4289	35510	35536	antisense	104	37	10.2169	3.234	-1.65957	1.38306e-10		aal3431819	scaffold1256	163685	163712	antisense	8	106	0.7859	9.2651	3.55939	8.28456e-21
aal3226119	scaffold20029	3334	3360	sense	468	167	45.9759	14.5969	-1.65522	2.8706e-42		aal4701044	scaffold91	285862	285888	antisense	88	1172	8.645	102.441	3.56678	3.78037e-216
aal4542794	scaffold3513	124518	124545	sense	128	46	12.5746	4.0207	-1.64499	1.44789e-12		aal4858298	scaffold11632	7129	7156	antisense	18	240	1.7683	20.9776	3.56841	1.61499e-45
aal2031760	scaffold5617	90105	90133	sense	328	118	32.2224	10.314	-1.64346	7.95957e-30		aal3912217	scaffold1534	6046	6074	sense	3	40	0.2947	3.4963	3.56851	1.39465e-08
aal2807461	scaffold1256	145548	145573	antisense	189	68	18.5672	5.9437	-1.64332	7.71475e-18		aal3129950	scaffold1250	15108	15132	sense	5	67	0.4912	5.8562	3.57558	1.2105e-13
aal4793858	scaffold4634	47056	47082	antisense	108	39	10.6098	3.4089	-1.63802	9.18716e-11		aal5298378	scaffold1256	146876	146902	antisense	772	10356	75.8406	905.184	3.57717	0
aal4388840	scaffold7403	4734	4761	sense	176	64	17.2901	5.594	-1.62799	1.64637e-16		aal2910460	scaffold11535	23396	23422	antisense	3	41	0.2947	3.5837	3.60413	7.89223e-09
aal0486848	scaffold433	354119	354142	antisense	44	16	4.3225	1.3985	-1.62799	4.15698e-05		aal2919645	scaffold1256	146570	146596	antisense	10	138	0.9824	12.0621	3.61803	4.83051e-27
aal1620900	scaffold5617	90107	90134	sense	140	51	13.7535	4.4577	-1.62543	2.10771e-13		aal5734575	scaffold1534	3114	3142	sense	16	224	1.5718	19.5791	3.63882	3.04123e-43
aal3289919	scaffold13930	7105	7132	sense	38	14	3.7331	1.2237	-1.60912	0.000161649		aal4572434	scaffold11120	43295	43321	antisense	13	185	1.2771	16.1702	3.66239	3.88748e-36
aal3954785	scaffold2792	152068	152093	antisense	235	87	23.0862	7.6044	-1.60212	4.41604e-21		aal3173160	scaffold13382	25768	25795	sense	5	72	0.4912	6.2933	3.67943	7.01935e-15
aal3299458	scaffold11276	39875	39899	sense	27	10	2.6525	0.8741	-1.60148	0.00159034		aal5247505	scaffold91	285373	285399	antisense	13	189	1.2771	16.5199	3.69326	3.97343e-37
aal5053230	scaffold157	21535	21561	sense	27	10	2.6525	0.8741	-1.60148	0.00159034		aal2831938	scaffold13724	25544	25570	antisense	4	60	0.393	5.2444	3.73818	9.87802e-13
aal1731922	scaffold1534	5248	5273	sense	89	33	8.7433	2.8844	-1.59991	7.52323e-09		aal2976682	scaffold5617	30763	30791	sense	176	2651	17.2901	231.715	3.74433	0
aal5290804	scaffold958	342221	342248	sense	97	36	9.5292	3.1466	-1.59856	1.6281e-09		aal3914701	scaffold6543	18789	18816	sense	15	227	1.4736	19.8413	3.75109	7.65039e-45
aal5400417	scaffold1256	132290	132315	antisense	102	38	10.0204	3.3215	-1.59303	6.81953e-10		aal3985633	scaffold2979	151057	151086	sense	6	91	0.5894	7.954	3.75436	9.20107e-19
aal3241922	scaffold13856	15289	15316	antisense	150	56	14.7359	4.8948	-1.59001	7.4282e-14		aal5332347	scaffold6199	92595	92622	sense	31	482	3.0454	42.13	3.79014	2.59689e-94
aal5036277	scaffold91	347982	348009	antisense	233	87	22.8897	7.6044	-1.58979	1.06657e-20		aal1710541	scaffold4091	60108	60133	antisense	14	221	1.3753	19.3169	3.81205	3.17193e-44
aal0246603	scaffold14475	23525	23551	sense	147	55	14.4412	4.8074	-1.58686	1.42652e-13		aal5298386	scaffold1256	146875	146902	antisense	55	869	5.4032	75.9564	3.81329	1.56477e-169
aal4329878	scaffold5617	90061	90089	sense	96	36	9.431	3.1466	-1.58362	2.54071e-09		aal3870447	scaffold14176	18608	18634	antisense	637	10111	62.5783	883.769	3.81993	0
aal4543577	scaffold8941	2610	2636	antisense	96	36	9.431	3.1466	-1.58362	2.54071e-09		aal4952917	scaffold1256	132802	132828	antisense	1207	19274	118.575	1684.68	3.8286	0
aal5256089	scaffold13471	5370	5394	sense	24	9	2.3577	0.7867	-1.58349	0.00319323		aal3992562	scaffold1256	145498	145525	antisense	4	64	0.393	5.594	3.83128	9.84575e-14
aal5497655	scaffold2979	88178	88203	antisense	45	17	4.4208	1.4859	-1.57297	5.2625e-05		aal3761270	scaffold5204	59262	59288	antisense	2	32	0.1965	2.797	3.83128	2.13163e-07
aal4858720	scaffold1256	135284	135312	antisense	1078	408	105.902	35.6619	-1.57027	3.42393e-88		aal1932098	scaffold1771	46877	46901	antisense	3	48	0.2947	4.1955	3.83152	1.41236e-10
aal4734873	scaffold2383	147775	147800	sense	639	242	62.7748	21.1524	-1.56936	5.78832e-53		aal3102073	scaffold91	350032	350059	antisense	6	97	0.5894	8.4784	3.84647	2.8991e-20
aal2740650	scaffold3168	101932	101959	sense	425	161	41.7516	14.0725	-1.56895	8.81439e-36		aal0113553	scaffold3146	67365	67393	antisense	15	243	1.4736	21.2398	3.84935	7.70042e-49
aal5291187	scaffold1256	135432	135458	antisense	29	11	2.8489	0.9615	-1.56705	0.00126302		aal3884267	scaffold14176	18550	18577	antisense	16	261	1.5718	22.8131	3.85937	1.87702e-52
aal2687833	scaffold13930	5310	5338	sense	13	5	1.2771	0.437	-1.54717	0.0348774		aal3654076	scaffold4531	73939	73968	antisense	12	197	1.1789	17.2191	3.8685	5.31542e-40
aal4680945	scaffold1250	22779	22806	sense	13	5	1.2771	0.437	-1.54717	0.0348774		aal4346129	scaffold3450	121955	121983	sense	12	198	1.1789	17.3065	3.8758	2.98133e-40
aal5503627	scaffold8901	38531	38555	sense	104	40	10.2169	3.4963	-1.54706	1.07006e-09		aal3302710	scaffold1534	6860	6887	sense	4	67	0.393	5.8562	3.89736	1.73094e-14
aal3475819	scaffold12033	12109	12136	antisense	135	52	13.2623	4.5451	-1.54495	3.74852e-12		aal0184160	scaffold19071	5064	5091	antisense	11	185	1.0806	16.1702	3.90343	6.8545e-38
aal4890983	scaffold2923	170853	170880	sense	262	101	25.7387	8.8281	-1.54376	3.5546e-22		aal5517401	scaffold1256	150725	150751	antisense	2	34	0.1965	2.9718	3.91874	6.65702e-08
aal2052167	scaffold1256	145158	145184	antisense	62	24	6.0908	2.0978	-1.53775	2.89833e-06		aal3884265	scaffold14176	18551	18577	antisense	6	104	0.5894	9.0903	3.94701	5.00322e-22
aal4320751	scaffold9350	6031	6058	antisense	31	12	3.0454	1.0489	-1.53775	0.00100053		aal5294547	scaffold1534	3307	3334	sense	5	88	0.4912	7.6918	3.96894	6.80429e-19
aal1201321	scaffold1534	5254	5280	sense	18	7	1.7683	0.6118	-1.53123	0.013112		aal3732816	scaffold2979	161693	161718	antisense	3	53	0.2947	4.6326	3.9745	7.71106e-12
aal3485512	scaffold14475	23528	23553	sense	54	21	5.3049	1.8355	-1.53115	1.37179e-05		aal2636358	scaffold13724	52869	52895	antisense	13	231	1.2771	20.1909	3.98276	1.18967e-47
aal2807452	scaffold1256	145549	145573	antisense	36	14	3.5366	1.2237	-1.53111	0.000400594		aal3666336	scaffold1256	151944	151969	antisense	10	181	0.9824	15.8206	4.00935	8.35186e-38
aal5470812	scaffold1256	132480	132507	antisense	59	23	5.7961	2.0104	-1.5276	5.62862e-06		aal2272917	scaffold1256	132802	132827	antisense	5	91	0.4912	7.954	4.0173	1.18133e-19
aal3748874	scaffold9439	52595	52622	sense	846	330	83.1103	28.8442	-1.52675	7.49702e-67		aal2645708	scaffold4531	73933	73961	antisense	7	129	0.6877	11.2755	4.03527	1.9614e-27
aal3226944	scaffold3003	123089	123116	antisense	1063	415	104.428	36.2738	-1.52551	1.9593e-83		aal1340068	scaffold5617	90087	90112	sense	9	168	0.8842	14.6843	4.05376	1.88908e-35
aal0259183	scaffold1256	135288	135315	antisense	23	9	2.2595	0.7867	-1.52212	0.00506334		aal0766617	scaffold932	294066	294092	sense	12	226	1.1789	19.7539	4.06662	2.49613e-47
aal4843725	scaffold1256	133763	133790	antisense	23	9	2.2595	0.7867	-1.52212	0.00506334		aal3940577	scaffold10222	53702	53729	antisense	15	283	1.4736	24.7361	4.0692	6.10988e-59
aal3485515	scaffold14475	23528	23554	sense	120	47	11.7887	4.1081	-1.52086	9.70076e-11		aal3422193	scaffold14416	13043	13070	sense	5	97	0.4912	8.4784	4.10941	3.51025e-21
aal1408107	scaffold5617	90090	90116	sense	357	140	35.0714	12.2369	-1.51906	5.54504e-29		aal2876490	scaffold5617	78210	78235	sense	3	59	0.2947	5.157	4.12921	2.28394e-13
aal5716236	scaffold9447	47274	47300	sense	56	22	5.5014	1.9229	-1.51652	1.09365e-05		aal3040839	scaffold4622	12181	12208	antisense	44	868	4.3225	75.869	4.13357	1.31483e-179
aal2618236	scaffold14176	18598	18625	antisense	183	72	17.9778	6.2933	-1.51433	1.53846e-15		aal1932104	scaffold1771	46876	46901	antisense	4	80	0.393	6.9925	4.15321	8.60036e-18
aal4543580	scaffold8941	2608	2636	antisense	147	58	14.4412	5.0696	-1.51025	1.00987e-12		aal2765891	scaffold4531	73936	73964	antisense	6	120	0.5894	10.4888	4.15346	4.28144e-26
aal3215283	scaffold1505	273589	273616	antisense	38	15	3.7331	1.3111	-1.5096	0.000317405		aal5628255	scaffold1534	6045	6072	sense	6	120	0.5894	10.4888	4.15346	4.28144e-26
aal0486849	scaffold433	354118	354142	antisense	48	19	4.7155	1.6607	-1.50562	5.20993e-05		aal2855295	scaffold1534	9089	9116	sense	1	20	0.0982	1.7481	4.15392	3.41616e-05
aal2807463	scaffold1256	145547	145573	antisense	212	84	20.8267	7.3422	-1.50415	1.3239e-17		aal3310655	scaffold7576	62193	62218	antisense	7	144	0.6877	12.5866	4.19397	2.92688e-31
aal0086258	scaffold12968	32390	32417	antisense	15	6	1.4736	0.5244	-1.49061	0.026908		aal3528043	scaffold7576	62130	62155	antisense	2	42	0.1965	3.6711	4.22361	6.0162e-10
aal4843722	scaffold1256	133764	133790	antisense	270	108	26.5246	9.4399	-1.49049	9.97262e-22		aal2619416	scaffold1256	150726	150750	antisense	1	21	0.0982	1.8355	4.22431	1.88592e-05
aal4321527	scaffold20029	2662	2688	sense	105	42	10.3151	3.6711	-1.49047	2.50424e-09		aal3247595	scaffold91	336117	336144	antisense	10	212	0.9824	18.5302	4.23742	1.03266e-45
aal3956439	scaffold3605	72316	72344	antisense	139	56	13.6552	4.8948	-1.48013	8.59215e-12		aal3102074	scaffold91	350031	350059	antisense	3	65	0.2947	5.6814	4.26893	6.5837e-15
aal0457947	scaffold1256	145547	145572	antisense	42	17	4.126	1.4859	-1.47341	0.000198505		aal5772439	scaffold12052	31930	31956	antisense	3	66	0.2947	5.7688	4.29095	3.6372e-15
aal4546504	scaffold9170	58278	58304	antisense	213	87	20.9249	7.6044	-1.46031	5.55089e-17		aal2765888	scaffold4531	73938	73964	antisense	7	155	0.6877	13.548	4.30016	4.37391e-34
aal5244189	scaffold157	59160	59186	sense	137	56	13.4588	4.8948	-1.45923	1.98846e-11		aal4457879	scaffold14416	8668	8693	sense	8	179	0.7859	15.6458	4.31529	2.99192e-39
aal2348156	scaffold5952	17159	17185	antisense	39	16	3.8313	1.3985	-1.45395	0.000387986		aal3121665	scaffold3450	180442	180468	antisense	7	159	0.6877	13.8977	4.33692	4.07179e-35
aal3022346	scaffold13930	38354	38381	sense	39	16	3.8313	1.3985	-1.45395	0.000387986		aal2300476	scaffold1256	145866	145892	antisense	29	661	2.8489	57.7758	4.34199	9.95757e-142
aal4110608	scaffold1256	145073	145098	antisense	569	234	55.8981	20.4532	-1.45047	2.63511e-42		aal3963095	scaffold1256	148570	148598	antisense	2	46	0.1965	4.0207	4.35485	5.58018e-11
aal1408106	scaffold5617	90090	90115	sense	357	147	35.0714	12.8488	-1.44866	4.14292e-27		aal4186280	scaffold13930	36401	36428	sense	1	23	0.0982	2.0104	4.35562	5.7189e-06
aal0543803	scaffold13902	20825	20848	sense	102	42	10.0204	3.6711	-1.44866	8.8736e-09		aal5243014	scaffold3225	89735	89763	antisense	10	234	0.9824	20.4532	4.37987	2.22655e-51
aal4995641	scaffold11632	7230	7257	antisense	63	26	6.1891	2.2726	-1.44539	6.68662e-06		aal0074195	scaffold15151	8051	8075	sense	2	47	0.1965	4.1081	4.38587	3.073e-11
aal2987172	scaffold816	279223	279248	sense	176	73	17.2901	6.3807	-1.43816	5.3612e-14		aal5875641	scaffold5617	89872	89897	sense	25	593	2.456	51.8322	4.39947	2.23773e-128
aal5377405	scaffold12033	35081	35106	sense	77	32	7.5644	2.797	-1.43535	7.1547e-07		aal2914955	scaffold2979	38105	38132	antisense	4	96	0.393	8.391	4.41624	6.49711e-22
aal4344483	scaffold2646	210856	210881	sense	137	57	13.4588	4.9822	-1.43369	3.63493e-11		aal3310656	scaffold7576	62192	62218	antisense	4	97	0.393	8.4784	4.43119	3.57674e-22
aal4317110	scaffold1238	3104	3132	antisense	24	10	2.3577	0.8741	-1.43151	0.00618691		aal5398542	scaffold1534	6193	6219	sense	3	73	0.2947	6.3807	4.4364	5.62127e-17
aal4675622	scaffold1534	933	957	sense	24	10	2.3577	0.8741	-1.43151	0.00618691		aal2976681	scaffold5617	30763	30790	sense	34	840	3.3401	73.4216	4.45824	1.05074e-182
aal2717238	scaffold20029	4125	4151	sense	79	33	7.7609	2.8844	-1.42795	5.67242e-07		aal3334067	scaffold121	607501	607527	antisense	36	932	3.5366	81.463	4.52571	2.05415e-204
aal3982684	scaffold13930	41092	41117	sense	26	11	2.5542	0.9615	-1.40951	0.00481297		aal2620839	scaffold922	5649	5676	antisense	2	52	0.1965	4.5451	4.53171	1.53925e-12
aal2365870	scaffold1534	6079	6104	sense	66	28	6.4838	2.4474	-1.40559	6.35395e-06		aal2919647	scaffold1256	146569	146596	antisense	5	130	0.4912	11.3629	4.53188	1.07594e-29
aal3643943	scaffold13724	39657	39684	antisense	40	17	3.9296	1.4859	-1.40305	0.000467166		aal5334608	scaffold14176	18608	18636	antisense	13	346	1.2771	30.2427	4.56564	3.14913e-77
aal3954792	scaffold2792	152067	152093	antisense	115	49	11.2975	4.2829	-1.39934	2.67333e-09		aal2940055	scaffold2979	151001	151027	sense	1	27	0.0982	2.36	4.58692	5.1711e-07
aal2738427	scaffold1256	147958	147984	antisense	82	35	8.0556	3.0592	-1.39684	5.37395e-07		aal3276647	scaffold14104	26561	26586	sense	7	190	0.6877	16.6073	4.59389	3.66633e-43
aal2987177	scaffold816	279223	279250	sense	63	27	6.1891	2.36	-1.39094	1.21686e-05		aal0796591	scaffold2979	155505	155530	antisense	5	136	0.4912	11.8873	4.59697	2.93552e-31
aal2330064	scaffold1256	133334	133362	antisense	65	28	6.3855	2.4474	-1.38355	9.59359e-06		aal3334065	scaffold121	607502	607527	antisense	24	663	2.3577	57.9506	4.61937	1.17695e-147
aal5377410	scaffold12033	35081	35107	sense	644	278	63.266	24.2991	-1.38053	2.46638e-44		aal3870456	scaffold14176	18606	18634	antisense	23	641	2.2595	56.0277	4.63206	4.90516e-143
aal3745884	scaffold1534	6208	6235	sense	44	19	4.3225	1.6607	-1.38007	0.000287264		aal0948632	scaffold9028	15263	15289	sense	2	56	0.1965	4.8948	4.63865	1.38671e-13
aal2692559	scaffold3623	133472	133499	antisense	37	16	3.6348	1.3985	-1.378	0.000908228		aal5734438	scaffold1534	1606	1632	sense	2	56	0.1965	4.8948	4.63865	1.38671e-13
aal3022342	scaffold13930	38354	38380	sense	286	124	28.0964	10.8384	-1.37423	1.86364e-20		aal3870455	scaffold14176	18607	18634	antisense	27	765	2.6525	66.8661	4.65585	6.48389e-171
aal3299463	scaffold11276	39875	39901	sense	69	30	6.7785	2.6222	-1.37019	5.95973e-06		aal4564215	scaffold1256	150716	150743	antisense	8	229	0.7859	20.0161	4.67067	3.05047e-52
aal0350434	scaffold1256	133761	133787	antisense	23	10	2.2595	0.8741	-1.37013	0.00955161		aal3687581	scaffold5617	90086	90112	sense	77	2228	7.5644	194.742	4.6862	0
aal5100691	scaffold2792	138240	138266	antisense	78	34	7.6627	2.9718	-1.36652	1.53561e-06		aal4952940	scaffold1256	134772	134798	antisense	88	2549	8.645	222.8	4.68774	0
aal4990495	scaffold5783	77357	77385	sense	39	17	3.8313	1.4859	-1.3665	0.000709954		aal5334607	scaffold14176	18609	18636	antisense	3	87	0.2947	7.6044	4.68952	1.25148e-20
aal1953752	scaffold234	164693	164719	sense	213	93	20.9249	8.1288	-1.36411	1.84003e-15		aal0898886	scaffold226423	41	65	sense	2	59	0.1965	5.157	4.71393	2.26672e-14
aal3299468	scaffold11276	39875	39902	sense	16	7	1.5718	0.6118	-1.36129	0.0324387		aal4368101	scaffold1256	164393	164420	antisense	3	89	0.2947	7.7792	4.7223	3.74021e-21
aal3982688	scaffold13930	41092	41118	sense	16	7	1.5718	0.6118	-1.36129	0.0324387		aal2633786	scaffold11535	20792	20818	antisense	3	90	0.2947	7.8666	4.73842	2.04364e-21
aal5892135	scaffold5742	41677	41703	sense	50	22	4.912	1.9229	-1.35303	0.000138442		aal3299257	scaffold5204	59305	59331	antisense	1	32	0.0982	2.797	4.83201	2.50191e-08
aal0650798	scaffold14475	23526	23551	sense	18	8	1.7683	0.6993	-1.33838	0.0248046		aal4685998	scaffold157	24646	24672	sense	4	132	0.393	11.5377	4.87568	2.47377e-31
aal5245544	scaffold9949	48409	48436	antisense	110	49	10.8063	4.2829	-1.33521	1.98278e-08		aal4680340	scaffold11308	11604	11630	sense	8	264	0.7859	23.0754	4.87587	1.95626e-61
aal1963547	scaffold1256	147954	147980	antisense	132	59	12.9676	5.157	-1.33031	8.53731e-10		aal4798944	scaffold3730	103020	103047	antisense	6	202	0.5894	17.6562	4.90478	1.88568e-47
aal4725673	scaffold2792	152062	152088	antisense	118	53	11.5922	4.6326	-1.32326	7.6991e-09		aal5729816	scaffold1256	132475	132501	antisense	3	101	0.2947	8.8281	4.90478	2.59383e-24
aal5843525	scaffold1256	147960	147986	antisense	149	67	14.6376	5.8562	-1.32164	8.78933e-11		aal3820592	scaffold1256	150494	150517	antisense	1	34	0.0982	2.9718	4.91947	7.40493e-09
aal4740884	scaffold19017	3766	3793	antisense	60	27	5.8943	2.36	-1.32053	4.10439e-05		aal3654075	scaffold4531	73940	73968	antisense	4	137	0.393	11.9747	4.92932	1.18516e-32
aal5204471	scaffold1250	6313	6339	sense	20	9	1.9648	0.7867	-1.3205	0.0190089		aal4127094	scaffold2792	139390	139417	antisense	8	281	0.7859	24.5613	4.9659	6.37167e-66
aal5621814	scaffold13930	6799	6825	sense	31	14	3.0454	1.2237	-1.31538	0.00343348		aal2650524	scaffold3450	170622	170648	antisense	6	215	0.5894	18.7924	4.99476	6.92595e-51
aal2741151	scaffold54	424974	425001	antisense	177	80	17.3883	6.9925	-1.31424	1.90652e-12		aal4809547	scaffold4040	137545	137571	antisense	5	181	0.4912	15.8206	5.00935	4.27054e-43
aal4278020	scaffold13991	11574	11601	antisense	637	292	62.5783	25.5228	-1.29388	7.47623e-40		aal3659815	scaffold157	39102	39126	sense	3	109	0.2947	9.5273	5.01475	1.98729e-26
aal5326170	scaffold16399	17237	17262	antisense	174	80	17.0936	6.9925	-1.28958	6.03241e-12		aal4749269	scaffold91	285379	285407	antisense	15	551	1.4736	48.1611	5.03045	8.7159e-129
aal2987164	scaffold816	279223	279247	sense	50	23	4.912	2.0104	-1.28883	0.000241812		aal3542555	scaffold11396	19247	19274	antisense	7	258	0.6877	22.5509	5.03526	4.71776e-61
aal4858714	scaffold1256	135286	135312	antisense	102	47	10.0204	4.1081	-1.2864	1.51706e-07		aal5407931	scaffold6521	30677	30702	sense	3	111	0.2947	9.7021	5.04098	5.86525e-27
aal4499726	scaffold1534	7464	7490	sense	39	18	3.8313	1.5733	-1.28404	0.00124948		aal4127084	scaffold5158	130930	130957	sense	3	114	0.2947	9.9644	5.07946	9.38839e-28
aal4425981	scaffold11535	20364	20387	antisense	65	30	6.3855	2.6222	-1.28402	2.93216e-05		aal4422641	scaffold1802	55425	55451	antisense	1	38	0.0982	3.3215	5.07997	6.43219e-10
aal2725134	scaffold1256	136241	136266	antisense	41	19	4.0278	1.6607	-1.2782	0.000972045		aal3827375	scaffold1302	190476	190502	sense	12	458	1.1789	40.0323	5.08565	7.15972e-108
aal4858718	scaffold1256	135285	135312	antisense	399	185	39.1974	16.1702	-1.27742	4.20378e-25		aal4012513	scaffold1256	152699	152728	antisense	45	1766	4.4208	154.36	5.12585	0
aal3497668	scaffold4924	7391	7418	antisense	153	71	15.0306	6.2059	-1.27619	1.58815e-10		aal2300549	scaffold1256	132833	132859	antisense	9	367	0.8842	32.0783	5.18108	1.73335e-87
aal3065446	scaffold71	56057	56085	sense	133	62	13.0658	5.4192	-1.26964	2.88027e-09		aal0972699	scaffold157	41615	41641	sense	1	44	0.0982	3.8459	5.29145	1.61846e-11
aal3321702	scaffold14473	22433	22459	antisense	30	14	2.9472	1.2237	-1.2681	0.00515553		aal4483835	scaffold4904	131639	131665	sense	5	223	0.4912	19.4917	5.31041	2.90681e-54
aal3407595	scaffold5457	122338	122365	antisense	30	14	2.9472	1.2237	-1.2681	0.00515553		aal5245692	scaffold3931	74678	74704	antisense	2	91	0.1965	7.954	5.33908	7.39547e-23
aal3492710	scaffold1534	5253	5276	sense	910	428	89.3976	37.4101	-1.25681	9.10451e-54		aal4952926	scaffold1256	132801	132828	antisense	59	2784	5.7961	243.34	5.39175	0
aal3341604	scaffold12870	40174	40201	antisense	17	8	1.6701	0.6993	-1.25595	0.0379463		aal3870768	scaffold1534	4491	4519	sense	3	146	0.2947	12.7614	5.4364	2.75444e-36
aal4717069	scaffold6986	97806	97833	antisense	17	8	1.6701	0.6993	-1.25595	0.0379463		aal2645707	scaffold4531	73934	73961	antisense	4	199	0.393	17.3939	5.46791	3.69462e-49
aal4001968	scaffold2792	138238	138262	antisense	1105	524	108.554	45.8011	-1.24496	5.68692e-64		aal3654072	scaffold4531	73942	73968	antisense	3	150	0.2947	13.111	5.47539	2.33714e-37
aal3034959	scaffold5720	65528	65556	sense	137	65	13.4588	5.6814	-1.24423	2.98697e-09		aal3898730	scaffold7576	53974	54002	antisense	3	150	0.2947	13.111	5.47539	2.33714e-37
aal5296394	scaffold1534	5255	5284	sense	40	19	3.9296	1.6607	-1.24259	0.00144076		aal4877220	scaffold5617	90080	90107	sense	5	277	0.4912	24.2117	5.62325	9.97866e-69
aal4334682	scaffold20384	7337	7363	antisense	23	11	2.2595	0.9615	-1.23264	0.0168928		aal3820594	scaffold1256	150493	150517	antisense	1	61	0.0982	5.3318	5.76276	4.40626e-16
aal5728102	scaffold20029	2661	2688	sense	54	26	5.3049	2.2726	-1.22298	0.000249401		aal4952946	scaffold1256	134771	134798	antisense	91	5836	8.9398	510.105	5.83441	0
aal2812144	scaffold12173	36513	36540	antisense	151	73	14.8341	6.3807	-1.21713	9.24776e-10		aal5734573	scaffold1534	3114	3140	sense	2	134	0.1965	11.7125	5.89738	2.03737e-34
aal1964343	scaffold6521	84327	84352	sense	124	60	12.1817	5.2444	-1.21587	3.01057e-08		aal3659832	scaffold157	39102	39129	sense	1	70	0.0982	6.1185	5.96131	1.63495e-18
aal5037267	scaffold17010	4593	4620	sense	99	48	9.7257	4.1955	-1.21296	7.86437e-07		aal3903266	scaffold6800	33433	33460	sense	4	289	0.393	25.2605	6.00621	2.1247e-73
aal4858674	scaffold1256	135289	135312	antisense	33	16	3.2419	1.3985	-1.21296	0.00457222		aal3692122	scaffold1256	132798	132824	antisense	2	162	0.1965	14.1599	6.17114	5.37891e-42
aal2969710	scaffold14176	22671	22699	antisense	35	17	3.4384	1.4859	-1.2104	0.00353565		aal3732574	scaffold1256	135028	135055	antisense	2	181	0.1965	15.8206	6.33113	3.7446e-47
aal4941593	scaffold1579	178724	178751	sense	74	36	7.2697	3.1466	-1.2081	2.11596e-05		aal4308150	scaffold13930	38775	38799	sense	0	12	0.01	1.0489	6.71273	0.000510295
aal4970416	scaffold25397	1845	1872	antisense	43	21	4.2243	1.8355	-1.20254	0.00127707		aal0981490	scaffold2508	126595	126621	sense	0	15	0.01	1.3111	7.03463	7.56171e-05
aal5242200	scaffold13724	29702	29728	antisense	49	24	4.8137	2.0978	-1.19827	0.000600039		aal3820595	scaffold1256	150492	150517	antisense	0	16	0.01	1.3985	7.12774	4.00147e-05
aal4693455	scaffold6521	79391	79417	sense	155	76	15.2271	6.6429	-1.19676	9.35095e-10		aal3687579	scaffold5617	90086	90111	sense	1	167	0.0982	14.5969	7.21572	5.87959e-45
aal4759749	scaffold4855	125870	125897	antisense	69	34	6.7785	2.9718	-1.18963	5.01016e-05		aal2096464	scaffold5168	41160	41185	sense	0	18	0.01	1.5733	7.29765	1.12052e-05
aal3572732	scaffold2979	99092	99119	antisense	340	168	33.4013	14.6843	-1.18563	2.14402e-19		aal3326996	scaffold11535	20792	20820	antisense	0	20	0.01	1.7481	7.44964	3.13774e-06
aal1797640	scaffold13902	20621	20644	sense	87	43	8.5468	3.7585	-1.18523	5.52551e-06		aal1574595	scaffold10560	16808	16834	antisense	0	27	0.01	2.36	7.88264	3.64596e-08
aal4390030	scaffold5617	80007	80034	sense	4036	2011	396.493	175.775	-1.17357	2.82627e-208		aal2981035	scaffold15151	7711	7736	sense	0	27	0.01	2.36	7.88264	3.64596e-08
aal4826856	scaffold6510	20468	20495	antisense	32	16	3.1437	1.3985	-1.16858	0.00671699		aal3692123	scaffold1256	132797	132824	antisense	1	284	0.0982	24.8235	7.98177	4.54754e-77
aal4020668	scaffold1256	135601	135627	antisense	146	73	14.3429	6.3807	-1.16855	5.63637e-09		aal4763296	scaffold13930	7126	7152	sense	0	32	0.01	2.797	8.12774	1.5129e-09
aal0457948	scaffold1256	145546	145572	antisense	20	10	1.9648	0.8741	-1.16851	0.0329676		aal4884277	scaffold19372	6106	6133	sense	0	33	0.01	2.8844	8.17213	8.00586e-10
aal4329876	scaffold5617	90061	90088	sense	219	110	21.5144	9.6147	-1.16199	1.169e-12		aal3360564	scaffold9447	39587	39613	sense	0	34	0.01	2.9718	8.21519	4.2365e-10
aal5061832	scaffold2335	95698	95721	sense	87	44	8.5468	3.8459	-1.15206	8.91847e-06		aal4877887	scaffold9350	16296	16323	antisense	0	52	0.01	4.5451	8.82817	4.48535e-15
aal5621811	scaffold13930	6799	6824	sense	57	29	5.5996	2.5348	-1.14345	0.000359486		aal5912139	scaffold922	11728	11754	antisense	0	102	0.01	8.9155	9.80017	6.78835e-29
aal4280648	scaffold1534	4582	4610	sense	53	27	5.2067	2.36	-1.14158	0.000592592		aal3965839	scaffold2979	123004	123030	antisense	0	123	0.01	10.751	10.0703	1.065e-34
aal3351752	scaffold14475	23774	23797	sense	49	25	4.8137	2.1852	-1.13938	0.000979168		aal0325348	scaffold7684	33604	33628	sense	0	170	0.01	14.8591	10.5371	1.08773e-47
aal4300339	scaffold1751	40584	40608	sense	45	23	4.4208	2.0104	-1.13682	0.00162236
aal4390234	scaffold5617	89907	89931	sense	230	118	22.595	10.314	-1.1314	9.95814e-13
aal5769667	scaffold15802	9947	9973	sense	76	39	7.4662	3.4089	-1.13107	4.33412e-05
aal0836301	scaffold2979	151014	151040	sense	150	77	14.7359	6.7303	-1.13059	8.81644e-09
aal3354269	scaffold1256	145065	145092	antisense	37	19	3.6348	1.6607	-1.13008	0.00449954																	522
aal4381582	scaffold9447	39402	39428	sense	64	33	6.2873	2.8844	-1.12417	0.000190445																	484
aal2969037	scaffold1772	36655	36681	sense	186	96	18.2725	8.391	-1.12276	1.87222e-10
aal4594468	scaffold6521	84326	84352	sense	143	74	14.0482	6.4681	-1.11897	2.56026e-08
aal4164685	scaffold922	11950	11977	antisense	48	25	4.7155	2.1852	-1.10965	0.00140528
aal3283861	scaffold4531	73869	73896	antisense	155	81	15.2271	7.0799	-1.10484	9.49831e-09
aal4761361	scaffold12435	26592	26618	sense	149	78	14.6376	6.8177	-1.10232	1.94828e-08
aal4556383	scaffold1534	7741	7767	sense	42	22	4.126	1.9229	-1.10146	0.00300526
aal5112966	scaffold13930	21249	21274	sense	42	22	4.126	1.9229	-1.10146	0.00300526
aal4201278	scaffold157	6971	6997	sense	78	41	7.6627	3.5837	-1.0964	5.35056e-05
aal3228309	scaffold20029	2524	2548	sense	230	121	22.595	10.5762	-1.09518	3.76989e-12
aal4725672	scaffold2792	152063	152088	antisense	57	30	5.5996	2.6222	-1.09455	0.000571946
aal3351428	scaffold19071	5344	5370	antisense	197	104	19.3531	9.0903	-1.09016	1.52488e-10
aal5273542	scaffold340	382926	382951	antisense	83	44	8.1538	3.8459	-1.08415	3.62462e-05
aal4127036	scaffold3931	77308	77335	antisense	188	100	18.469	8.7407	-1.07929	5.51828e-10
aal5804422	scaffold8301	34555	34583	antisense	90	48	8.8415	4.1955	-1.07545	1.92302e-05
aal4001967	scaffold2792	138239	138262	antisense	905	483	88.9064	42.2174	-1.07445	5.60267e-42
aal3463665	scaffold1256	135282	135307	antisense	142	76	13.95	6.6429	-1.07038	8.65865e-08
aal3954794	scaffold2792	152066	152093	antisense	812	437	79.7702	38.1967	-1.0624	3.52357e-37
aal5061833	scaffold2335	95698	95722	sense	198	107	19.4514	9.3525	-1.05645	3.93759e-10
aal4329852	scaffold5617	90061	90084	sense	1852	1001	181.939	87.4941	-1.0562	9.30538e-82
aal3943367	scaffold6199	112547	112574	sense	181	98	17.7813	8.5659	-1.05368	2.39605e-09
aal3773600	scaffold747	355178	355205	sense	206	112	20.2373	9.7895	-1.04771	2.31921e-10
aal3665999	scaffold3450	180431	180455	antisense	171	93	16.7989	8.1288	-1.04725	7.85211e-09
aal2618228	scaffold14176	18599	18625	antisense	1162	634	114.154	55.4158	-1.04261	6.44033e-51
aal3688492	scaffold1256	145044	145072	antisense	51	28	5.0102	2.4474	-1.03362	0.00188356
aal3490707	scaffold9447	45858	45886	sense	98	54	9.6274	4.72	-1.02836	1.70835e-05
aal2786810	scaffold958	342042	342069	sense	141	78	13.8517	6.8177	-1.02271	2.77546e-07
aal4329875	scaffold5617	90061	90087	sense	375	208	36.8397	18.1806	-1.01886	6.16204e-17
aal3288418	scaffold157	48822	48847	sense	106	59	10.4133	5.157	-1.01382	9.84259e-06
aal5544342	scaffold13471	10292	10317	sense	25	14	2.456	1.2237	-1.00506	0.034302
aal3463676	scaffold1256	135280	135307	antisense	100	56	9.8239	4.8948	-1.00505	2.0228e-05
aal4329869	scaffold5617	90061	90085	sense	3539	1986	347.668	173.59	-1.00203	8.8007e-142
