# Supplementary material for: Developmental piRNA profiles of the invasive vector mosquito Aedes albopictus
Source: Parasit Vectors. 2016 Sep 29;9:524. doi: 10.1186/s13071-016-1815-8 (PMC5041409; doi:10.1186/s13071-016-1815-8)
Supplement: Additional file 17: Table S12. — Upregulated piRNAs loci of blood-fed adult female in the genome. (XLSX 13 kb) [file 13071_2016_1815_MOESM17_ESM.xlsx]

## Sheet: Sheet1
Table S12. Up-regulated piRNAs in blood-fed adult female
Genome Location			Strand	Number of Up-regulated piRNAs in Blood-fed adult female	Total reads	Number of Up-regulated piRNAs inSugar-fed adult female	Total reads
Intergenic			N	316	590567	233	341063
Repeat squence	DNA transposon		sense	2	438	2	566
			antisense	37	27223	35	33225
	LTR	LINE/I	sense	0	0	0	0
			antisense	11	30256	2	3257
		LINE/L2	sense	0	0	0	0
			antisense	0	0	0	0
		LINE/LOA	sense	5	5046	3	3068
			antisense	1	225	0	0
		LINE/R1	sense	2	650	2	1242
			antisense	17	50296	23	27790
		LINE/RTE-BovB	sense	3	3971	2	430
			antisense	3	884	6	2417
		LINE/CR	sense	0	0	0	0
			antisense	4	1992	3	4083
		LINE total		46	93320	41	42287
		LTR/Copia	sense	1	251	2	615
			antisense	2	647	1	555
		LTR/Gypsy	sense	1	1054	6	2743
			antisense	74	46746	50	40034
		LTR/Pao	sense	0	0	0	0
			antisense	6	2893	9	3899
		LTR	sense	6	7027	21	21133
			antisense	14	8493	19	18097
		LTR total		104	67111	108	87076
	RC/Helitron		sense	0	0	0	0
			antisense	0	0	0	0
	Total Repeat seqence			189	188092	186	163154
Gene		Exon	sense	4	2041	13	17678
			antisense	10	4246	12	4369
		Intron	sense	21	58345	35	31154
			antisense	0	0	0	0
		Gene Total		23	3616	60	53201
Unknown			N	1	226	5	3660
Note:N means no statistics
